# Supplementary material for: The Calm after the Storm: A State-of-the-Art Review about Recommendations Put Forward during the COVID-19 Pandemic to Improve Chronic Pain Management
Source: J Clin Med. 2023 Nov 22;12(23):7233. doi: 10.3390/jcm12237233 (PMC10706991; doi:10.3390/jcm12237233)
Supplement: Supplementary file 1 [file jcm-12-07233-s001.zip]

Archive with 3 entries (3 files):
- File S1_Search strategies.pdf
- File S2 - Complete recommendation extraction.xlsx
- File S3 - Recommendation by categories.xlsx
