# Supplementary material for: The Calm after the Storm: A State-of-the-Art Review about Recommendations Put Forward during the COVID-19 Pandemic to Improve Chronic Pain Management
Source: J Clin Med. 2023 Nov 22;12(23):7233. doi: 10.3390/jcm12237233 (PMC10706991; doi:10.3390/jcm12237233)
Supplement: Supplementary file 1 [file jcm-12-07233-s001.zip › File S2 - Complete recommendation extraction.xlsx]

## Sheet: Compiled Recommendations
COMPILED CONCRETE RECOMMENDATIONS **NOTE THAT THE RECCOMENDATIONS HAVE BEEN EXTRACTED WORD-FOR-WORD FROM THE ORIGINAL REFERENCES AND SHOULD NOT BE EMPLOYED IN THE WRITTEN REVIEW AS FOUND IN THIS DOCUMENT**
Date of publication	Authors	Title	Country of data collection (if applicable/if original investigation)	Type of article	Concrete recommendations	Type of recommendation	Recommendations for specific populations	Prioritization (if provided)	Origin of recommendation(s)	My notes	From research strategy (Yes/No)
2020	A. A. Joyce, A. Conger, Z. L. McCormick, R. W. Kendall, G. Wagner, M. Teramoto, et al.	Changes in Interventional Pain Physician Decision-Making, Practice Patterns, and Mental Health During the Early Phase of the SARS-CoV-2 Global Pandemic	USA	Original study	(1) As the pandemic continues, ongoing research should continue to evaluate the effect of the pan- demic on practice patterns, prescribing patterns, and physician well-being.	Future research avenues	NA	NA	Original study	NA	Yes
2020	A. B. Mohabbat, N. M. L. Mohabbat and E. C. Wight	Fibromyalgia and Chronic Fatigue Syndrome in the Age of COVID-19	NA	Commentary	(1) Patients with chronic medical conditions need routine checkins; patients with fibromyalgia or chronic fatigue syndrome should be treated no differently. We recommend routine follow-up visits, whether done virtually (telehealth options) or in person. These visits can be performed by any member of the health care team and should be time- limited, focused, and scheduled regularly. These encounte…	Continuity of care Non-pharmacological treatments Lifestyle	Specific to fibromyalgia patients Specific to chronic fatigue syndrome patients	NA	Expert opinion	NA	Yes
2021	A. Bhatia, M. Kc and L. Gupta	Increased risk of mental health disorders in patients with RA during the COVID-19 pandemic: a possible surge and solutions	NA	Review	(1) A community-based intervention program focused on patients with RA is an option that local physician groups can implement. The patients can be reached either via telemedicine for counselling or via visiting groups that focus on physical as well as mental therapy. (2) Establishment of programs in conjunction with local pharmacies aimed at ensuring the availability of RA drugs to patients at al…	Continuity of care Pharmacological treatments Individual virtual care Change in clinical practice	NA	NA	Expert consensus	NA	Yes
2021	A. Gonzalez-Martinez, A. Planchuelo-Gomez, A. L. Guerrero, D. Garcia-Azorin, S. Santos-Lasaosa, M. P. Navarro-Perez, et al.	Evaluation of the Impact of the COVID-19 Lockdown in the Clinical Course of Migraine	Spain	Original study	(1) Long term effects of the emotional impact of the COVID-19 crisis in patients with migraine should be evaluated in order to improve migraine management in the case of a new lockdown.	Future research avenues	Specific to migraine patients	NA	Original study	NA	Yes
2021	A. Lacasse, M. G. Page, L. Dassieu, N. Sourial, A. Janelle-Montcalm, M. Dorais, et al.	Impact of the COVID-19 pandemic on the pharmacological, physical, and psychological treatments of pain: findings from the Chronic Pain & COVID-19 Pan-Canadian Study	Canada	Original study	(1) A priority would be, of course, to maintain continuity of care for individuals suffering from CP despite the pandemic. Health care professionals and support groups organizations should implement virtual care options to supplement safe in-person care. Online interventions and knowledge transfer activities could also prioritize informing and empowering people living with CP regarding alternativ…	Continuity of care Individual virtual care	NA	NA	Original study	NA	Yes
2021	A. M. Crawford, H. M. Lightsey, G. X. Xiong, B. M. Striano, N. Greene, A. J. Schoenfeld, et al.	Interventional procedure plans generated by telemedicine visits in spine patients are rarely changed after in-person evaluation	USA	Original study	(1) Our findings suggest that telemedicine evaluations are a generally accurate means of preprocedural assessment and development of interventional spine procedure plans. These findings clearly demonstrate the capabilities of telemedicine for evaluating spine patients and planning interventional spine procedures.	Individual virtual care	NA	NA	Original study	NA	Yes
2020	A. Picchianti Diamanti, M. S. Cattaruzza, R. Di Rosa, F. Del Porto, S. Salemi, M. L. Sorgi, et al.	Psychological Distress in Patients with Autoimmune Arthritis during the COVID-19 Induced Lockdown in Italy	NA	Original study	(1) The results of this study demonstrate that, during the COVID-19 induced lockdown, arthritis patients presented a higher level of depression, anxiety, and stress symptoms, and also higher COVID-19 peritraumatic distress, than controls, which may have a negative influence on arthritis outcome. Strategic, targeted intervention should be designed to reduce mental health problems and disease worse…	Non-pharmacological treatment Future research avenues	Specific to autoimmune arthritis	NA	Original study	NA	Yes
2020	A. Rhodes, S. Martin, J. Guarna, K. Vowles and T. Allen	A contextual-behavioral perspective on chronic pain during the COVID-19 pandemic and future times of mandated physical distancing	NA	Review	(1) Practitioners treating individuals with chronic pain via telehealth may opt to utilize an evidence-based psychological approach adapted for the current circumstances. Acceptance and commitment therapy, a contextual-behavioral psychotherapy, has proven effective for treating chronic pain. Clinicians may find a telehealth model of ACT useful for targeting pain-related distress and fostering val…	Infection control Non-pharmacological treatments	NA	NA	Expert consensus	NA	Yes
2021	A. Rischin, D. Liew, R. Black, A. Fletcher, R. Buchbinder, M. Lassere, et al.	Healthcare access and attitudes towards telehealth during the early phase of the COVID-19 pandemic among an Australian cohort with inflammatory arthritis	Australia	Original study	(1) There was a high level of support for telehealth during and after the pandemic.	Individual virtual care	NA	NA	Original study	NA	Yes
2020	A. Thompson-Lastad and P. Gardiner	Group Medical Visits and Clinician Wellbeing	USA	Original study	(1) We suggest that GMV programs with adequate institutional support may be beneficial for pre- venting burnout and improving retention among clini- cians and health care teams more broadly, including in integrative health care. Just as group support benefits patients struggling with loneliness and social isolation, GMVs can help address these and other concerns in overwhelmed clinicians. Though …	Group virtual care Future research avenues	NA	NA	Original study	NA	Yes
2020	A.-B. Batres-Marroquin, A.-C. Medina-Garcia, A. Vargas Guerrero, M.-I. Barrera-Villalpando, M. Martinez-Lavin and L.-A. Martinez-Martinez	Effect of COVID-19 Pandemic Lockdown on Fibromyalgia Symptoms	Mexico	Original study	(1) This ambispective study discloses an association between COVID-19 pandemic lockdown and worsening of fibromyalgia symptoms in several domains. During the lockdown period, pain, dysautonomia, anxiety, and depression had significant deteriora- tion. It is proposed that pandemic-related stressors had deleterious effect on fibromyalgia symptoms. These results reinforce the notion of fibromyalgia …	Non-pharmacological treatments	NA	NA	Myself?	Can we infer our own recommendations from the conclusions of an original study?	Yes
2020	A.-F. Allaz and M. R. Suter	Douleurs chroniques a l'ere du Covid-19	NA	Review	(1) Force est de constater que, sur le terrain, une remarquable adaptation a eu lieu. Nombreux sont les algologues, internistes généralistes, psychiatres, psychologues et bien d’autres qui ont maintenu leurs consultations, en utilisant notamment les ressources du télé- phone et de la télémédecine. Des exercices de physiothérapie supervisés à distance ont été proposés par certains phy…	Continuity of care Non-pharmacological treatments Individual virtual care	NA	NA	Expert opinion	NA	Yes
2021	Ahc, Media	Technology Can Help Patients with Self-Care of Pain: Similar apps could be case management tool	Canada (original study)	Article (referring to original study)	(1) The Manage My Pain app gave clinicians data about patients’ pain levels. Using the app was associated with participants experiencing less pain-related anxiety and lower pain catastro‐ phizing scores	Non-pharmacological treatments	NA	NA	Original study	Look into reading the original reference if interested?	Yes
2021	B. D'Onofrio, L. De Stefano, B. L. Palermo, B. Xoxi, A. Manzo, C. Montecucco, et al.	Challenges in the diagnosis of early rheumatoid arthritis in times of COVID-19	Italy	Original study	(1) However, our data provide first evidence of how COVID-19 pandemic is changing the pattern of presentation of RA. The remarkable improve- ments in the outcomes of autoantibody-positive RA achieved over the past 20 years7 risk to be rapidly vanished by a retrogres- sion back to the diagnostic delay and the severity typical of EAC cohorts prior to the introduction of the 2010 criteria.8 Equally …	Change in clinical practice	NA	NA	Original study	NA	Yes
2020	B. Ghai, N. Malhotra and S. J. S. Bajwa	Telemedicine for chronic pain management during COVID-19 pandemic	NA	Review	(1) Treatment options such as health education and psychologically oriented self-management are potentially helpful for managing pain and can be easily delivered using telemedicine services. Changing practice in current era of COVID pandemic may have positive, negative, or unforeseen consequences. When we come to redesign health services after the pandemic, may be the telemedicine would make as a…	Individual virtual care	NA	NA	Expert opinion	NA	Yes
2021	B. Glintborg, D. V. Jensen, S. Engel, L. Terslev, M. Pfeiffer Jensen, O. Hendricks, et al.	Self-protection strategies and health behaviour in patients with inflammatory rheumatic diseases during the COVID-19 pandemic: results and predictors in more than 12 000 patients with inflammatory rheumatic diseases followed in the Danish DANBIO registry	Denmark	Original study	(1) In conclusion, this large study of >12 000 patients, who were followed in the nationwide DANBIO registry, demonstrated that despite low infection rates, high levels of anxiety and self-isolation persisted also after the Danish epidemic was well controlled in June 2020. Among risk factors were female gender, not working, current bDMARD treatment, having comorbidities and poor quality of life. …	Change in clinical practice	NA	NA	Original study	NA	Yes
2021	B. Kleinmann, B. Abberger, K. Kieselbach and T. Wolter	Patients with Chronic Pain Prefer Maintenance of Pain Treatment Despite COVID-19 Pandemic Restrictions	Germany	Original study	(1) Continuity of care: Our study shows that pain and psychological dis- tress were not attributed to the pandemic associated increased hygiene measures. The positive effects of pain therapy may appear to be more important for the patient than potential inconveniences of hygiene measures. Yet, under strict hygiene measures, concerns about the pandemic and the risk of possible infection during pai…	Continuity of care	NA	NA	Original study	NA	Yes
2020	Back Letter?	Could COVID-19 Offer Lessons on Back Care in the Future?	NA	Commentary	(1) Many, perhaps most, patients seek- ing emergency care for back pain could probably be best managed in outpatient rather than emergency settings. And that policy makers and healthcare administrators may want to reconsider easy and free access to emergency care. In other words, it may be possible to filter out some patients with routine back pain and direct them toward a different management st…	Change in policy Change in clinical practice Health communication/education	NA	Points 2 to 4 presented in increasing order of importance	Expert opinion	Not sure if we should be including the discouraging financial policies/fees recommendations as this is sourced from a personal opinion and relates mostly to financial policies in the USA and not Canada, where our emergency care if free of charge.	Yes
2020	Back Letter?	Tragic Intersection: Where the Back Pain Crisis and the COVID-19 Pandemic Meet	NA	Commentary	(1) There are groups of pain patients that may be disproportionally affected by the pan- demic-related disruptions. The group that appears at greatest risk in the United States includes the many people suffering from opioid addiction, complex opioid depen- dency, and difficult opioid tapering issues. (2) Many reading this article will say “I treat back pain and spinal problems. I don’t offer addi…	Change in clinical practice	Specific to patients with opioid misuse or abuse	NA	Expert opinion	NA	Yes
2021	C. D. Noutsios, V. Boisvert-Plante, J. Perez, J. Hudon and P. Ingelmo	Telemedicine Applications for the Evaluation of Patients with Non-Acute Headache: A Narrative Review	NA	Review	(1) Upon setting a triaging system to identify those cases appropriate for remote consultation and those for in-person visits, a well- structured virtual consultation has been shown to be non-inferior to its face-to-face counterpart and presents advantages to both patients and physicians. These include high satisfaction, convenience and cost-saving, especially in rural populations. (2) Lastly, mH…	Individual virtual care	Specific to non-acute headache patients	NA	Expert consensus	NA	Yes
2020	C. Dejaco, A. Alunno, J. W. Bijlsma, A. Boonen, B. Combe, A. Finckh, et al.	Influence of COVID-19 pandemic on decisions for the management of people with inflammatory rheumatic and musculoskeletal diseases: a survey among EULAR countries	EULAR countries	Original study	(1) Telemedicine and other care strategies should be researched more intensively in order to maintain high-quality of care even when face-to-face visits are not feasible. (2) Future off-label use of drugs for COVID-19 indication outside a clinical trial should be discouraged as it might led to shortage of the respective substance for patients with RMDs. (3) Prioritising strategies for face-to-fac…	Individual virtual care Change in clinical practice Continuity of care	NA	NA	Original study	NA	Yes
2020	C. Eccleston, F. M. Blyth, B. F. Dear, E. A. Fisher, F. J. Keefe, M. E. Lynch, et al.	Managing patients with chronic pain during the COVID-19 outbreak: considerations for the rapid introduction of remotely supported (eHealth) pain management services	NA	Review	(1) Understanding who struggles to engage and use eHealth provision is crucial to maximise effectiveness, as are concerns about privacy, transparency (eg, therapist-generated vs automated messages), and training needs of staff accustomed to face-to-face working.	Individual virtual care			Supported by the results of an original research	NA
2020	C. Gharibo, A. Sharma, A. Soin, S. Shah, S. Diwan, R. Buenaventura, et al.	Triaging Interventional Pain Procedures During COVID-19 or Related Elective Surgery Restrictions: Evidence-Informed Guidance from the American Society of Interventional Pain Physicians (ASIPP)	NA	Review	(1) The COVID-19 pandemic has created unprecedented challenges in interventional pain management (IPM) that need not culminate in unnecessary suffering for pain patients. As facilities and society gradually re-open, a triage system based on an acuity metric is needed for the appropriate care of patients based on their clinical need, safety, and status of local healthcare facilities. Many IPM proc…	Change in clinical practice Continuity of care	NA	NA	Expert consensus	NA	Yes
2020	C. H. Roux, O. Brocq, F. Gerald, C. Pradier and L. Bailly	Impact of Home Confinement During the COVID-19 Pandemic on Medication Use and Disease Activity in Spondyloarthritis Patients	France	Original study	(1) Our survey results show that in SPA patients, home confinement linked to the COVID-19 pandemic is associated with worsening of the disease and reduction or suspension of medica- tion intake, in particular NSAIDs. These findings have considerable clinical implications, given that home confinement is likely to recur in the future. Patients need to be educated about the current evidence regardin…	Pharmacological treatments Lifestyle	Specific to spondyloarthritis patients	NA	Original study	NA	Yes
2021	C. Iannuccelli, B. Lucchino, C. Gioia, G. Dolcini, M. Favretti, D. Franculli, et al.	Mental health and well-being during the COVID-19 pandemic: stress vulnerability, resilience and mood disturbances in fibromyalgia and rheumatoid arthritis	Italy	Original study	(1) Based on this existing literature, is it likely that COVID-19 will have a significant mental health impact which may be particularly acute among individuals with RDs. For the intrinsic character- istic of FM, these patients can show a particular fragility to mood disorders, and this should be taken into account by the rheumatologist. (2) Meanwhile, the use of a telemedicine approach to screen…	Change in clinical practice Individual virtual care		NA	Original study	NA	Yes
2021	C. J. Mun, C. M. Campbell, L. S. McGill and R. V. Aaron	The Early Impact of COVID-19 on Chronic Pain: A Cross-Sectional Investigation of a Large Online Sample of Individuals with Chronic Pain in the United States, April to May, 2020	USA	Original study	(1) Individuals identifying as Black and of non-Hispanic origin, who experienced greater disruptions in their mood and sleep quality, were more likely to report worsened pain-related experiences. Although there was no effect of gender or socioeconomic status on perceived changes in pain severity and pain in- terference, we may expect greater disparity to arise as the pandemic progresses, reflecti…	Social considerations Individual virtual care Future research avenues	NA	NA	Original study	Study based on EARLY period of the pandemic	Yes
2020	C. L. Szperka, J. Ailani, R. Barmherzig, B. C. Klein, M. T. Minen, R. B. Halker Singh, et al.	Migraine Care in the Era of COVID-19: Clinical Pearls and Plea to Insurers	NA	Review	(1) In addition, we call upon insurance providers to eliminate prior authorization and step therapy requirements for migraine therapies, so that patients may have access to appropriate treatments in a time-sensitive manner and without undue adminis- trative encumbrances. Further, given that nearly 1/5 of households in the United States reported a layoff or reduction in work hours related to coron…	Change in policy	Entire article specific to migraine population	NA	Expert consensus	NA	Yes
2021	C. Rogier, B. T. van Dijk, E. Brouwer, P. H. P. de Jong and A. H. M. van der Helm-van Mil	Realising early recognition of arthritis in times of increased telemedicine: the value of patient-reported swollen joints	Netherlands	Original study	(1) Thanks to the current pandemic, telemedicine has accelerated and will continue to grow in upcoming years.1 2 The challenge is to continue to work in an evidence-based manner. Although inaccurate when assessed alone, patient-reported swelling may be helpful when combined with other characteristics (either clinical characteristics, such as published previously, and/or laboratory characteristics…	Individual virtual care	Specific to inflammatory arthritis	NA	Original study	NA	Yes
2021	C.-C. Chiang, R. Halker Singh, N. Lalvani, K. Shubin Stein, D. Henscheid Lorenz, C. Lay, et al.	Patient experience of telemedicine for headache care during the COVID-19 pandemic: An American Migraine Foundation survey study	USA	Original study	(1) Telemedicine can expand and improve access to care, opening the opportunity for more patients to receive headache care from var- ious levels of health-care professionals, including headache medi- cine specialists and primary care clinicians. Our patient perspective survey results showed that telemedicine facilitated headache care for many patients during the COVID-19 pandemic, resulting in hi…	Individual virtual care	NA	NA	Original study	NA	Yes
2020	D. Abejon, E. M. Monzon, T. Deer, J. M. Hagedorn, R. Araujo, C. Abad, et al.	How to Restart the Interventional Activity in the COVID-19 Era: The Experience of a Private Pain Unit in Spain	NA	Review	(1) Opioids: Taking into accout that there are patients in chronic opioid therapy, we must continue this therapy during the pandemic using opioids with good safety profiles and low immunosuppressive activity, which could be optimal for patients with high infection risk or oncological treatment. Then, the use of opioids with little immunomodulatory activity, as tramadol and buprenorphine, seems to…	Pharmacological treatments Infection control	NA	NA	Expert consensus		Yes
2020	D. Berkovic, I. N. Ackerman, A. M. Briggs and D. Ayton	Tweets by People With Arthritis During the COVID-19 Pandemic: Content and Sentiment Analysis	Worldwide	Original study	(1) Health communication: Our findings highlight the need for accurate information about treatments and their effectiveness and the critical role that clinicians play in dispelling myths and inaccuracies during times of rapidly changing information. A growing body of literature describes the potential benefits of using Twitter in clinical settings, and reports ways that clinicians are using platf…	Health communication
2020	D. J. Clauw, W. Hauser, S. P. Cohen and M.-A. Fitzcharles	Considering the potential for an increase in chronic pain after the COVID-19 pandemic	NA	Review	(1) Epidemiological data should be used to inform future healthcare policies that seek to reduce the magnitude of future epidemics and their myriad consequences on CP and other diseases. The timely recognition of new CP or exacerbations of preexisting CP, prompt and targeted treatment, and strategies to mitigate the potential impact on health are strongly encouraged.	Change in policy Change in clinical practice	NA	NA	Expert consensus	NA	Yes
2020	D. X. Chan, X. F. Lin, J. M. George and C. W. Liu	Clinical Challenges and Considerations in Management of Chronic Pain Patients During a COVID-19 Pandemic	NA	Commentary	(1) In the midst of our COVID-19 duties, there is still a need to ensure continued support for our chronic pain patients who may require urgent pain consultations, interventions or medication titration and refills. (2) Steroids: There is also weak evidence suggesting that short term use of oral corticosteroids can result in a significant immunosuppression.11 This may have potential implications o…	Continuity of care Pharmacological treatments Individual virtual care	(1) Long-term opioid users: For patients who are already on long-term opioid therapy, there is a need to ensure that they continue to receive these medications to avoid withdrawal symptoms, and there should be regular follow-ups to gradually wean them to the lowest effective dose possible. (2) Elderly patients: Safe distancing measures during the COVID-19 outbreak can be a particularly socially i…	NA	Expert consensus	NA	Yes
2021	E. B. de Moraes, J. B. Santos Garcia, J. de Macedo Antunes, D. V. Daher, F. L. Seixas and M. F. Muniz Ferrari	Chronic Pain Management during the Covid-19 Pandemic: A Scoping Review	NA	Scoping review	(1) During the pandemic, patients in chronic pain need to be monitored by a multiprofessional team, even at a distance. At this moment, we need more rigor in the prevention and control of infection, to protect healthcare professionals and patients from the spread of the virus, especially during the asymptomatic phase of the disease, when there are no signs of contamination. Defining criteria for …	Inidividual virtual care Pharmacological treatments Non-pharmacological treatments	NA	NA		Consider looking at the cited sources in this review	Yes
2020	E. Bozzalla Cassione, G. Zanframundo, A. Biglia, V. Codullo, C. Montecucco and L. Cavagna	Response to: 'COVID-19 pandemic: an opportunity to assess the utility of telemedicine in patients with rheumatic diseases' by Lopez-Medina et al	NA	Response	(1) Furthermore, visual contact may overcome the barriers of a simple phone call. Telemedicine perfectly fits for stable, long-standing conditions, and it can be useful for intermediate follow-up visits. This would markedly reduce the burden on medical resources, better balancing popu- lation medical needs and human resources in our health system, highly stressed by COVID-19.	Individual virtual care	NA	NA	Expert opinion	NA	Yes
2020	E. Piraccini, H. Byrne and S. Taddei	Chronic Pain Management in COVID-19 era	NA	Response	(1) Even in this scenario we must remember that CPS are an important social support for the patient that can be helpful, so given the limitation caused by COVID-19 we think that it is important to keep CPS clinical activity for some selected urgent cases. In order to serve as point of reference for the patients we also encourage to expand the applications of telehealth and telemedicine to follow …	Continuity of care Individual virtual care	NA	NA	Expert opinion	NA	Yes
2021	E. R. Serrano-Ibanez, R. Esteve, C. Ramirez-Maestre, G. T. Ruiz-Parraga and A. E. Lopez-Martinez	Chronic pain in the time of COVID-19: Stress aftermath and central sensitization	Spain	Original study	(1) In conclusion, even if the health of individuals with a diagnosis of CS (central sensitization) pain has not been directly affected by coronavirus, the pandemic outbreak and subsequent lockdown have been significant stressors. The results of the present study suggest that there is an association between negative psychological effects in patients with a CS pain diagnosis and changes in lifesty…	Non-pharmacological treatments	NA	NA	Original study	NA	Yes
2020	F. Caso, A. Del Puente, N. Girolimetto, M. Tasso, C. Caso, R. Scarpa, et al.	Improving telemedicine and in-person management of rheumatic and autoimmune diseases,during and after COVID-19 pandemic outbreak. Definite need for more Rheumatologists. Response to: 'Can telerheumatology improve rheumatic and musculoskeletal disease service delivery in sub-Saharan Africa?' by Akpabio et al	NA	Response	(1) The COVID-19 pandemic has highlighted the need for more specialists in rheumatology for two further reasons: first, more rheumatologists are required due to increasing physician turn- over, and as said for implementing and improving both tele- medicine and inperson visits. (2) Dr Akpabio and coworkers have also highlighted how rheumatology services are mostly centred in urban tertiary academi…	Change in policy Individual virtual care	NA	NA	Expert opinion	See original article this was a response to?	Yes
2020	F. Coluzzi, F. Marinangeli and J. Pergolizzi	Managing chronic pain patients at the time of COVID-19 pandemic	NA	Editorial	(1) Triage: triage of pain patients may be helpful in terms of differentiating those who may be adequately treated by telemedicine versus in-clinic consulta- tions. triage factors include acuity and severity of pain, whether or not the patient has comorbid psychiatric conditions, occupational consider- ations (such as whether the patient is a first re- sponder), and social situation (such as whet…	Infection control Pharmacological treatments	Chronic pain patients on long-term opioid therapy may develop distress- ing withdrawal symptoms if they run out of opi- oids, which may necessitate a face-to-face visit to help manage withdrawal, stabilize the patient, and resume pain treatment.	NA		NA	Yes
2021	F. E. Levy-Weil, S. Jousse-Joulin, V. Tiffreau, R. Perez, V. Morisseau, A. Bombezin-Domino, et al.	Physical activity and quality of life of patients with rheumatoid arthritis at the time of COVID-19 lockdown: an online patient survey	France	Original study	(1) Though RA patients did not directly suffer from higher Covid incidence [2], a pandemic-linked lack of PA could put them at risk. The extensive use of teleconsultation and digital means for PA practice may have helped patients implement doctors’ recommen- dations to better manage their illness, at a time when they needed specific help globally [3] [4]... We report that during lockdown, PA decr…	Non-pharmacological treatments	NA	NA	Original study	NA	Yes
2020	F. Marinangeli, A. Giarratano and F. Petrini	Chronic Pain and COVID-19: pathophysiological, clinical and organizational issues	NA	Review	(1) Identification and implementation of strategies aimed at ensuring continuity of care provision while mitigating the risk of inadequate analgesic treatment, self-medication with potential risk of adverse events and even treatment discontinuation are crucial. (2) It’s imperative that patients with chronic pain receive analgesic treatment according to their specific needs. From an organizational…	Continuity of care Pharmacological treatments	NA	NA	Expert consensus	NA	Yes
2020	F. Puntillo, M. Giglio, N. Brienza, O. Viswanath, I. Urits, A. D. Kaye, et al.	Impact of COVID-19 pandemic on chronic pain management: Looking for the best way to deliver care	NA	Narrative review	Table 2: Recommendations for best practice management of pain patients (1) “Infection control” in healthcare settings according to Center of Disease Control (CDC) recommendations: triage points with body temperature check, social distancicng, hand hygiene, face mask and gloves during patient care, and cleaning of surfaces in the patient care environment. (2) Triage the risk of COVID-19 screening …	Infection control Individual virtual care	NOT recommendations but see Table 1 for features of patients with chronic pain (elderly, disabled, multi-morbidity, etc) and COVID-related challenges	NA		NA	Yes
2021	F. S. di Cola, S. Caratozzolo, M. Di Cesare, P. Liberini, R. Rao and A. Padovani	Migraine Monitoring in the time of COVID-19: Triggers and Protectors During a Pandemic	Italy	Original study	(1) In light of such a complex scenario, the present findings suggest that the reduction of routine daily hassles, even during a stressfull event like a pandemic, together with particular personal and logistic conditions, had a significant positive impact on migraine (...) What is the impact of these findings? On the clinical level, physicians might continue to educate patients on lifestyle modif…	Lifestyle	Specific to migraine patients	NA	Original study	NA	Yes
2021	F. S. Rassu, M. McFadden, R. V. Aaron, S. T. Wegener, P. L. Ephraim, E. Lane, et al.	The Relationship between Neighborhood Deprivation and Perceived Changes for Pain-Related Experiences among U.S. Patients with Chronic Low Back Pain during the COVID-19 Pandemic	USA	Original study	(1) The current findings offer evidence that changes in pain coping during the pandemic may be disproportionately worse for those living in deprived areas. Considering poorer pain coping may contribute to long-term consequences, the current findings suggest the need for further attention and intervention to reduce the negative affect of the pandemic for such vulnerable populations.	Social considerations	NA	NA	Original study	NA	Yes
2020	G. A. Bara, D. de Ridder, H. Vatter and J. Maciaczyk	Between Scylla and Charybdis: Navigating Chronic Pain Patients Through the COVID-19 and the Opioid Pandemic	NA	Commentary	(1) We conclude that chronic pain conditions should not be treated as non-urgent conditions, but that health-care professionals should feel morally and ethically obliged to offer interventional procedures and operations (be it spinal surgery or invasive neu- romodulation), not in spite of the COVID-19 pandemic but because of it. Due to redistribution of resources, cancelled in- terventional proce…	Continuity of care	NA	NA	Expert opinion	NA	Yes
2021	G. Asquini, A. E. Bianchi, G. Borromeo, M. Locatelli and D. Falla	The impact of Covid-19-related distress on general health, oral behaviour, psychosocial features, disability and pain intensity in a cohort of Italian patients with temporomandibular disorders	Italy	Original study	(1) Our results revealed that people with chronic TMD were more susceptible to the distress caused by COVID-19 with a deterioration of their psychological status, worsening of CS and increased chronic facial pain severity. Although the generalisability of the results is limited, clinicians managing people with TMDs should con- sider these preliminary findings by providing greater support and care…	Non-pharmacological treatments	NA	NA	Original study	NA	Yes
2021	G. J. Macfarlane, R. J. Hollick, L. Morton, M. Heddle, E.-M. Bachmair, R. S. Anderson, et al.	The effect of COVID19 public health restrictions on the health of people with musculoskeletal conditions and symptoms: the CONTAIN study	United Kingdom	Original study	(1) Focusing on addressing anxiety is important, providing enhanced support for self- management (including in relation to pain) in the absence of normal health services being available, and being aware that all patients regardless of circumstances can be affected.	Non-pharmacological treatments	NA	NA	Original study	NA	Yes
2021	G. Lo Bianco, A. Papa, M. E. Schatman, A. Tinnirello, G. Terranova, M. L. G. Leoni, et al.	Practical Advices for Treating Chronic Pain in the Time of COVID-19: A Narrative Review Focusing on Interventional Techniques	NA	Narrative review	(1) Infection Prevention & Control: Protecting equipment such as ultrasound machines and intrathecal pump (ITP) pro- grammers against contamination should be undertaken through appropriate use of covers. In addition, it is important to ensure that any medications (e.g., ITP refills) and equipment should be transported fully covered in plastic bags. Furthermore, it is essential that these bags and…	Infection control Pharmacological treatments Non-pharmacological treatments Individual virtual care	NA	NA	Expert consensus	Maybe see the associated references fo reccomendation 9(studies showing patient satisfaction with regard to telemedicine)	Yes
2021	H. Alonso-Matielo, V. R. da Silva Oliveira, V. T. de Oliveira and C. S. Dale	Pain in Covid Era	NA	Review	(1) Patients are more likely to develop pain or discomfort and anxiety/depression, while worrying about being infected with SARS-CoV-2 and developing severe symptoms of COVID19 (Ping et al., 2020). Data peaks in the elderly, people with chronic diseases and individuals with low incomes or worried about get COVID19 during the COVID19 pandemic (Ping et al., 2020). This data reinforces the urgency t…	Change in clinical practice Pharmacological treatments Continuity of care	(1) Immunocompromised patients: The effect of opioids on the immune system seems to be complex and have been linked to infection in individuals on chronic opioid therapy. Therefore, its use by immunocompromised patients should be cautious and limited	NA	Based on review	NA	Yes
2021	H. Angus-Leppan, A. E. Guiloff, K. Benson and R. J. Guiloff	Navigating migraine care through the COVID-19 pandemic: an update	NA	Review	(1) Remote consultations can be tailored for migraine, but need attention to maintain the therapeutic relationship. Telemedicine allows screening of most secondary headache features and onward urgent referral.	Individual virtual care	Specific to migraine patients	NA	Expert consensus	NA	Yes
2020	H. Clarke, A. Weinrib, Y. Kotteeswaran, J. Katz, A. Yu and R. Tanguay	Remote buprenorphine-naloxone initiation as an essential service for people with chronic pain and opioid dependence during the COVID-19 pandemic: Case reports, clinical pathways, and implications for the future	Canada	Original study	This article presents two case reports of patients struggling with chronic pain and opioid dependence in which a telemedicine-based buprenorphine-naloxone conversion was chosen as a treatment option by two Canadian programs: The Transitional Pain Service at the Toronto General Hospital in Toronto, Ontario, and The Opioid Deprescribing Program in Calgary, Alberta. Both cases presented highlight th…	Individual virtual care	NA	NA	Expert opinion	Case reports!	Yes
2020	H. Gharaei and S. Diwan	COVID-19 Pandemic: Implications on Interventional Pain Practice-a Narrative Review	NA	Review	(1) During the COVID-19 pandemic, it is preferred not to use steroids, or use short-acting steroids with the lowest possible therapeutic dose, or replace them altogether with another analgesic. It seems that we need to pay more attention to safer analgesics in the times of COVID-19.	Pharmacological treatments	NA	NA	Expert opinion	NA	NA
2020	H. Gharaei and S. Diwan	COVID-19 Pandemic: Implications on Interventional Pain Practice-a Narrative Review	NA	Review	(1) The COVID-19 pandemic has driven the need to consider medications with the most therapeutic effects and least complications. The field of pain medicine needs further research in pharmacologic studies, especially on pharmacogenetics, including large-scale prospective studies that have a greater focus on pain pathways. (2) During the COVID-19 pandemic, it is preferred not to use steroids, or us…	Pharmacological treatments Future research avenues	NA	NA	Expert consensus	NA	Yes
2020	H. Shanthanna, N. H. Strand, D. A. Provenzano, C. A. Lobo, S. Eldabe, A. Bhatia, et al.	Caring for patients with pain during the COVID-19 pandemic: consensus recommendations from an international expert panel	NA		TABLE 1 In-patient visits • Any elective in-person patient visits or meetings should be suspended. • No elective pain procedures should be performed, except specific semi-urgent procedures. Use of telemedicine (++ psychotherapy) • Use telemedicine as the first approach and exclusively in most cases. • Ensure adherence to the subscribed needs of telemedicine required by individual state or country…	Infection control Non-pharmacological treatments Pharmacological treatments	NA	NA	Expert consensus	Whilst outside the scope of these recommendations, the review by Eccleston et al. outlines more details regarding considerations for rapid integration of remotely supported pain management services [16]. - see this reference?	Yes
2021	I. E. Verhagen, D. S. van Casteren, S. de Vries Lentsch and G. M. Terwindt	Effect of lockdown during COVID-19 on migraine: A longitudinal cohort study	Netherlands	Original study	(1) Migraine patients could benefit from lifestyle changes associated with intelligent lockdown, such as work- ing from home, scaling down demanding social lives, and freedom to choose how to organise one’s time. (2) Headache e-diaries are a very useful telemedicine tool that can be used in clinical practice as well as for ad- hoc research.	Lifestyle Individual virtual care	Entire article specific to migraine population	NA	Original study	NA	Yes
2021	I. Hernando-Garijo, L. Ceballos-Laita, M. T. Mingo-Gomez, R. Medrano-de-la-Fuente, E. Estebanez-de-Miguel, M. N. Martinez-Perez, et al.	Immediate Effects of a Telerehabilitation Program Based on Aerobic Exercise in Women with Fibromyalgia	Spain	Original study	(1) The results of this study showed that a telerehabilitation program (TP) based on aerobic exercise was effective for reducing pain intensity, mechanical pain sensitivity, and psychological distress during the lockdown caused by COVID-19 pandemic. (...) From a clinical perspective, this study provides evidence suggesting that a TP in- tervention based on aerobic exercise could be an effective s…	Non-pharmacological treatment Individual virtual care	Specific to fibromyalgia patients	NA	Original study	NA	Yes
2021	J. C. Licciardone	Demographic Characteristics Associated With Utilization of Noninvasive Treatments for Chronic Low Back Pain and Related Clinical Outcomes During the COVID-19 Pandemic in the United States	USA	Original study	(1) Social distancing during the pandemic impacted the uptake of recommended nonpharmacological treatments for chronic low back pain that require visiting community-based facilities or interacting closely with providers. (...) The pandemic threatens to exacerbate the impact of chronic low back pain, particularly among African American patients and the older population, by impeding access to guide…	Social considerations Non-pharmacological treatments	NA	NA	Original study	NA	Yes
2020	J. C. Licciardone and V. Pandya	Feasibility Trial of an eHealth Intervention for Health-Related Quality of Life: Implications for Managing Patients with Chronic Pain during the COVID-19 Pandemic	USA	Original study	(1) The present study demonstrated the feasibility of rapidly deploying an eHealth intervention for HRQOL in patients with chronic low back pain. A majority of patients who received the eHealth intervention indicated that the report was easy to understand, provided new information, and prompted them to read or learn more about self-management approaches to improve their HRQOL. The intervention yi…	Non-pharmacological treatment	NA	NA	Original study	NA	Yes
2020	J. J. C. S. V. van Zanten, S. A. M. Fenton, S. Brady, G. S. Metsios, J. L. Duda and G. D. Kitas	Mental Health and Psychological Wellbeing in Rheumatoid Arthritis during COVID-19 - Can Physical Activity Help?	NA	Review	(1) Increasing physical activity and reducing sedentary behaviour can improve mental health and psychological wellbeing in RA. However, COVID-19 restrictions make it more difficult for people with RA to be physically active and facilitate a more sedentary lifestyle. Therefore, guidance is necessary for people with RA to adopt a healthy lifestyle within the constraints of COVID-19 restrictions to …	Lifestyle	NA	NA	Expert opinion	NA	Yes
2020	J. M. George, Y. Xu, B. J. Nursa'adah, S. F. Lim, L. L. Low and D. X. Chan	Collaboration between a tertiary pain centre and community teams during the pandemic	Singapore	Report	(1) This article described a collaboration between a tertiary pain management service and community healthcare teams during the COVID-19 pandemic, to ensure continuity of care for patients.This venture enabled the provision of care for vulnerable older people with chronic pain and multiple comorbidities who were at risk of deterioration from healthcare disruption. In an environment of scarce reso…	Change in clinical practice	NA	NA	Clinical experience	NA	Yes
2021	J. Perez, K. Niburski, M. Stoopler and P. Ingelmo	Telehealth and chronic pain management from rapid adaptation to long-term implementation in pain medicine: A narrative review	Canada (survey portion)	Narrative review	(1) In an ideal setting, the first consultation with the pain clinic should be conducted in-person, and the possibility of subsequent follow-up visits being performed remotely should be discussed and consented to in writing. (2) Once experienced, it is hard not to acknowledge the advantages of telemedicine for chronic pain management. Although undoubtably inferior to an in-person clinical evaluat…	Individual virtual care	NA	NA	Expert consensus		Yes
2020	J. S. Gill, J. L. Breeze and T. T. Simopoulos	Pain Management Best Practices from Multispecialty Organizations During the COVID-19 Pandemic and Public Health Crises—Evaluating the Risk of Infection Associated with Corticosteroid Injections	NA	Response	(1) Steroids : In this communication, we want to emphasize that avoiding steroids, or using low-dose and soluble steroids when possible, is a reasonable strategy, but that evidence for the increased risk of viral infection associated with CS injections is unclear. Patients should be counseled that data on steroid usage and viral clearance in COVID are early and evolv- ing. Prospective studies to …	Pharmacological treatments	NA	NA	Expert consensus	NA	Yes
2021	J. T. Jakiela, E. J. Waugh and D. K. White	Walk At Least 10 Minutes a Day for Adults With Knee Osteoarthritis: Recommendation for Minimal Activity During the COVID-19 Pandemic	NA	Editorial	(1) We recommend health professionals provide a simple message to adults with knee OA to strive to walk at least 10 minutes per day, either indoors or outdoors, in the current COVID-19 climate. This recommendation is based on the current evidence, and accounts for tolerable pain limits (70 minutes per week) for those with OA, intensity equivalents (brisk walking at 100–130 steps per minute is mod…	Lifestyle	Specific to knee OA	NA	Expert consensus	NA	Yes
2021	J. Tornero-Molina, F. Sanchez-Alonso, M. Fernandez-Prada, M.-L. Bris-Ochaita, A. Sifuentes-Giraldo and J. Vidal-Fuentes	Tele-Rheumatology during the COVID-19 pandemic	Mexico	Original study	(1) Teleconsultation is increasingly gaining in popularity.11,29,30 We conclude that its use and that of RTC in the evaluation and management of rheumatic disease at a critical time for rheumatology healthcare has been of great use. Rheumatic patients may be followed up and assessed by this procedure in a wide variety of rheumatic disease, including the control and follow-up of biological therapi…	Individual virtual care	NA	NA	Original study	NA	Yes
2021	J. Walumbe, J. Belton and D. Denneny	Pain management programmes via video conferencing: a rapid review	NA	Rapid review	(1) Videoconferencing for delivery of group programmes is possible, yet there is little extant literature on how to develop, deliver and measure outcomes of such programmes. This review demonstrates that there is little evidence to support or guide the use of synchronous videoconferencing to deliver pain management programmes. We present issues to consider, informed by this review and our experie…	Group virtual care Future research avenues	Accessing pain services can present a challenge, especially for those who are socially marginalized. Barriers can range from poor availability of services, inaccessible locations and mobility concerns, to lack of translators, fear of discrimination and limited financial resources [20]. Hub and spoke service models may offer a solution to location and access barriers. Synchronous VC can address se…	NA		NA	Yes
2020	J. Y. Al-Hashel and I. I. Ismail	Impact of coronavirus disease 2019 (COVID-19) pandemic on patients with migraine: a web-based survey study	Kuwait	Original study	(1) COVID-19 pandemic had an overall negative impact on patients with migraine. Several risk factors for poor outcome were identified. Long-term strategies should be validated and implemented to deliver quality care for patients with migraine, with emphasis on psychosocial well-being. (2) Telemedicine has become an essential modality for headache specialists [33, 34]. Globally 58% of countries ar…	Non-pharmacological treatments Pharmacological treatments Infection control Individual virtual care	NA	NA	Original study	NA	Yes
2021	K. Amja, M. Vigouroux, M. G. Page and R. B. Hovey	The Experiences of People Living With Chronic Pain During a Pandemic: "Crumbling Dreams With Uncertain Futures"	Canada	Original study	(1) One way to ensure continued access to health care is through tele- health. Telehealth is defined as the delivery and facilita- tion of health-related services via telecommunications technologies. Introducing remote supported pain man- agement services can increase the accessibility and scal- ability of services offered for people living with chronic pain (Eccleston et al., 2020). (2) Understa…	Individual virtual care	NA	NA	Supported by the results of an original research	NA	Yes
2020	K. Karos, J. L. McParland, S. Bunzli, H. Devan, A. Hirsh, F. P. Kapos, et al.	The social threats of COVID-19 for people with chronic pain	NA	Review	The wide range of social threats that COVID-19 brings to those in pain means that no one response will address all these issues. However, by identifying such threats, we can start to think of more focused and targeted approaches. (1) (...) Just as some treatments have moved online, it may also be possible to mitigate some of the impacts of physical distancing and social isolation using technology…	Social considerations Health communication Change in policy	NA	NA	Expert opinion	NA	Yes
2021	K. Lang-Illievich, G. Rumpold-Seitlinger, I. S. Szilagyi, C. Dorn, M. Sailer, G. A. Schittek, et al.	Biological, psychological, and social factors associated with worsening of chronic pain during the first wave of the COVID-19 pandemic: a cross-sectional survey	Germany, Switzerland, Austria	Original study	My words: increase vigilance and pay special attention to these groups: - Those participants who reported higher usage of on- demand medication and a prescription of co-analgetics (i.e. anticonvulsants, antidepressants, cannabinoids, or both) before the COVID-19 lockdown had a higher risk of pain aggravation (biological) - Those with poorer resilience or greater pain catastrophising (psychologica…	Social considerations	NA	NA	Original study	NA	Yes
2020	K. Michaud, K. Wipfler, Y. Shaw, T. A. Simon, A. Cornish, B. R. England, et al.	Experiences of Patients With Rheumatic Diseases in the United States During Early Days of the COVID-19 Pandemic	USA	Original study	(1) After 2 weeks, many participants with rheumatic diseases already had important changes to their health care, with many altering medications without professional consultation or because of hydroxychloroquine shortage. As evidence accumulates on the effectiveness of potential COVID-19 treatments, effort is needed to safeguard access to established treatments for rheumatic diseases.	Continuity of care Pharmacological treatments	NA	NA	Original study	NA	Yes
2020	K. Mukhida, J. Stewart, R. Mehrpooya and J. Fraser	Virtual care for patients with chronic pain and addictions during the COVID-19 pandemic	NA	Commentary	(1) Some aspects of virtual care for chronic pain and addiction management have been advantageous. Given the public health emphasis on physical distancing, many patients have been anxious to come to the QE2 PMU because of concerns of becoming infected with the novel coronavirus and so have appreciated the opportunity to obtain chronic pain care at least virtually. Finding trans- portation to get …	Individual virtual care	NA	NA	Expert opinion	NA	Yes
2021	K. Raiszadeh, J. Tapicer, L. Taitano, J. Wu and B. Shahidi	In-Clinic Versus Web-Based Multidisciplinary Exercise-Based Rehabilitation for Treatment of Low Back Pain: Prospective Clinical Trial in an Integrated Practice Unit Model	USA	Original study	(1) Rehabilitation for treatment of low back pain: Both in-clinic and web-based multidisciplinary programs are beneficial in reducing pain, disability, and opioid use and in improving goal achievement. The differences between these self-selected groups shed light on patient characteristics, which require further investigation and could help clinicians optimize these programs.	Non-pharmacological treatment Individual virtual care	NA	NA	Original study	NA	Yes
2020	L. C. Driver	Ethical Considerations for Chronic Pain Care During a Pandemic	NA	Commentary	(1) Our goals include providing safe and timely pain care to patients while optimizing available patient care resources (e.g., hospital and intensive care unit beds, personal protective equipment, ventilators, etc.) and preserving the health of involved health care professionals. (2) We should continue regular follow-up and remain available for patients via telemedicine, minimizing face-to-face c…	Infection control Continuity of care Individual virtual care Pharmacological treatments Non-pharmacological treatments	NA	NA	Expert opinion	NA	Yes
2021	L. Dassieu, M. G. Page, A. Lacasse, M. Laflamme, V. Perron, A. Janelle-Montcalm, et al.	Chronic pain experience and health inequities during the COVID-19 pandemic in Canada: qualitative findings from the chronic pain & COVID-19 pan-Canadian study	Canada	Original study	(1) Healthcare and social welfare policies need to address the issues of systemic inequities and social inclusiveness, in order to improve the situation of people living with chronic pain during and beyond a pandemic such as COVID-19. (2) Shaping welfare policies that would acknowledge the beneficial outcomes of a general “slowdown” in social productivity injunctions could positively affect peopl…	Change in policy Non-phamracological treatments Individual virtual care Social considerations	NA	NA	Original study	NA	Yes
2021	L. Grazzi and P. Rizzoli	Lessons from lockdown - behavioural interventions in migraine	NA	Commentary	(1) Verhagen et al.1 suggested that — despite the many negative effects of the pandemic — flexible home working, reduction in social demands and greater scheduling freedom had led to a reduction in migraine frequency, intensity and resulting disability. Although speculative, this explanation suggests that greater consideration of the impact of work and social demands on migraine activity would be…	Lifestyle Non-pharmacological treatments	Specific to migraine patients	NA	Original study	NA	Yes
2020	L. Grazzi, P. Rizzoli and F. Andrasik	Effectiveness of mindfulness by smartphone, for patients with chronic migraine and medication overuse during the Covid-19 emergency	Italy	Original study	(1) Mindfulness by smartphone, for patients with chronic migraine and medication overuse: At the end of the program, patients reported migraine without aura at high frequency; they did not report medication overuse. Our preliminary find- ings, recorded after treatment, suggest this combination treatment modality, which allowed patients to continue their therapeutic process and be followed regular…	Non-pharmacological treatment Future research avenues	Specific to migraine patients with medication overuse	NA	Original study	Data missing in article, must be provided	Yes
2021	L. M. Garcia, B. J. Birckhead, P. Krishnamurthy, J. Sackman, I. G. Mackey, R. G. Louis, et al.	An 8-Week Self-Administered At-Home Behavioral Skills-Based Virtual Reality Program for Chronic Low Back Pain: Double-Blind, Randomized, Placebo-Controlled Trial Conducted During COVID-19	USA	Randomized controlled trial	CONCLUSIONS: EaseVRx had high user satisfaction and superior and clinically meaningful symptom reduction for average pain intensity and pain-related interference with activity, mood, and stress compared to sham VR. Additional research is needed to determine durability of treatment effects and to characterize mechanisms of treatment effects. Home-based VR may expand access to effective and on-dema…	Non-pharmacological treatments	NA	NA	Original study	NA	Yes
2020	L. M. House, K. N. Tabari, T. N. Rieder and Z. L. McCormick	Pain in the Pandemic: Ethical Approaches During COVID-19	NA	Commentary	(1) Medical care is not solely grounded in survivability but also in the relief of suffering. International health emergencies present new ethical challenges in weighing the risks and benefits in outpatient pain management. Pain interventions represent an essential service for many patients, and cessation of procedural care may lead to ad- verse effects yet to be well described. When possible, in…	Change in clinical practice Continuity of care	NA	NA	Expert opinion	NA	Yes
2021	L. Manchikanti, R. Vanaparthy, S. Atluri, H. Sachdeva, A. D. Kaye and J. A. Hirsch	COVID-19 and the Opioid Epidemic: Two Public Health Emergencies That Intersect With Chronic Pain	USA	Original study	(1) The need for future actions to improve appropriate access to the management of chronic pain with physical therapy, interventional techniques, appropriate diagnostic modalities, and opioid therapy is highlighted. (2) It is essential to formulate appropriate principles to provide appropriate opioid therapy and control the opioid epidemic without curb- ing access to therapeutic opioids and treat…	Change in clinical practice Pharmacological treatments Continuity of care	NA	NA	Original study	NA	Yes
2021	M. Chevallard, L. Belloli, N. Ughi, A. Adinolfi, C. Casu, M. Di Cicco, et al.	Use of telemedicine during the COVID-19 pandemic in patients with inflammatory arthritis: a retrospective study on feasibility and impact on patient-reported outcomes in a real-life setting	Italy	Original study	(1) However, it is clear that a telemedicine approach could be improved upon by the use of video calls, allowing for the ability to see a patient’s joints, for example (2) Moreover, 78% of patients considered telemedicine acceptable and 61% even preferred it. This suggests that tel- emedicine might be considered as a viable approach in rheu- matology patients even after the pandemic. (3) The best…	Individual virtual care	NA	NA	Original study	NA	Yes
2021	M. Consonni, A. Telesca, L. Grazzi, D. Cazzato and G. Lauria	Life with chronic pain during COVID-19 lockdown: the case of patients with small fibre neuropathy and chronic migraine	Italy	Original study	(1) We found that SFN and CM patients had similar complains of change in habits and worries about contagion, but COVID-19-related distress had distinct impact on them. It interfered with physical health in SFN patients and with mental health in CM patients. The opportunity to investigate two different chronic pain con- ditions revealed that the clinical peculiarities are associated with underlini…	Change in clinical practice	NA	NA	Original study	NA	Yes
2021	M. D. George, J. F. Baker, S. Banerjee, H. Busch, D. Curtis, M. I. Danila, et al.	Social Distancing, Health Care Disruptions, Telemedicine Use, and Treatment Interruption During the COVID-19 Pandemic in Patients With or Without Autoimmune Rheumatic Disease	USA	Original study	(1) Although patients with autoimmune rheumatic disease (ARD) have substantial concerns about COVID-19 related to their autoimmune condition, clinicians should be aware of the need to address patient concerns and manage health care disruptions across their practice. (2) Identifying and communicating with patients who have missed office visits is particularly important because these patients are a…	Health communication Change in clinical practice Pharmacological treatments Individual virtual care	NA	NA	Original study	NA	Yes
2020	M. E. Lynch, O. D. Williamson and J. C. Banfield	COVID-19 impact and response by Canadian pain clinics: A national survey of adult pain clinics	Canada	Original study	(1) Access to adaptable and innovative technologies, such as telehealth, can assist in the care of the one in five Canadians living with chronic pain during times of crises and must be included as a vital component of a comprehensive Canadian pain strategy. (2) Public health authorities must consider possible harms to people living with chronic pain when they consider their responses to the curre…	Continuity of care Individual virtual care	NA	NA	Original study	NA	Yes
2020	M. Fletcher	Treating and Preventing Musculoskeletal Disorders while Self-Isolating	NA	Commentary	Washing Windows What you're doing wrong and how it can affect you – Twisting and over-using one arm can damage your upper and lower back and shoulders, while gripping for extended periods and using repetitive motions can also cause elbow injuries. Physio Med's advice – "Avoid using one side of the body more than the other by alternating hands or using a different hand to clean each window. Keep y…	Lifestyle	NA	NA	Expert opinion	NA	Yes
2021	M. G. Page, A. Lacasse, L. Dassieu, M. Hudspith, G. Moor, K. Sutton, et al.	A cross-sectional study of pain status and psychological distress among individuals living with chronic pain: the Chronic Pain & COVID-19 Pan-Canadian Study	Canada	Original study	(1) In future waves of the pandemic, consideration must be given to con- tinue offering adequate pharmaco- logical and physical/psychological pain treatments. (2) As suggested in the latest report of the Canadian Pain Task Force, tangible system responses to the COVID-19 pandemic should be imple- mented to improve the conditions of indi- viduals living with chronic pain.5 These include the identi…	Continuity of care	NA	NA	Original study	NA	Yes
2021	M. George, M. I. Danila, D. Watrous, S. Reddy, J. Alper, F. Xie, et al.	Disruptions in Rheumatology Care and the Rise of Telehealth in Response to the COVID19 Pandemic in a Community Practice-Based Network	USA	Original study	(1) Telehealth care pathways can be used to identify the most appropriate patients to receive telehealth instead of in-office care, identifying which diagnoses and visit reasons are most suitable for telehealth care, which patients are most comfortable and satisfied with telehealth, and screening for access to technology needed to deliver telehealth (25). (2) New provider and patient education ma…	Individual virtual care	NA	NA	Original study	NA	Yes
2021	M. George, M. I. Danila, D. Watrous, S. Reddy, J. Alper, F. Xie, et al.	Disruptions in Rheumatology Care and the Rise of Telehealth in Response to the COVID19 Pandemic in a Community Practice-Based Network	USA	Original study	(1) Telehealth care pathways can be used to identify the most appropriate patients to receive telehealth instead of in-office care, identifying which diagnoses and visit reasons are most suitable for telehealth care, which patients are most comfortable and satisfied with telehealth, and screening for access to technology needed to deliver telehealth (25) (2) New provider and patient education may…	Social considerations Individual virtual care	NA	NA	Original study	NA	Yes
2021	M. Hale, M. Garofoli and R. B. Raffa	Benefit-Risk Analysis of Buprenorphine for Pain Management	USA	Original study	(1) A comparison of efficacy and safety data from studies of buprenorphine and conventional opioids suggests that buprenorphine may be a better-tolerated treatment option for many patients that provides similar or superior analgesia. Our benefit-risk assessment in this narrative review suggests that health care providers should consider that buprenorphine may be an appropriate alternative for pai…	Pharmacological treatments	NA	NA	Original study	NA	Yes
2021	M. O'Brien	Development and evaluation of a nurse-practitioner directed telehealth pain coping skills training program in a community-based pain management practice	NA	Original study	(1) This project concluded that a Nurse Practitioner delivered pain coping skills training (PCST) program via telehealth technology could provide community-dwelling adults with a program that improves pain self-efficacy, enhancing self-reported PEG (general activity) measures, and meets the social distancing requirements that impacted all patients during the COVID-19 pandemic.	Non-pharmacological treatments Individual virtual care	NA	NA	Original study	NA	Yes
2021	M. T. Carrillo-de-la-Pena, A. Gonzalez-Villar and Y. Trinanes	Effects of the COVID-19 pandemic on chronic pain in Spain: a scoping review	NA	Review	This scoping review evidenced a large impact of the lockdown measures on the physical and psychological health of chronic pain patients. To improve the health care of chronic pain patients, adapted to the new challenges generated by the pandemic, we proposed the following recommendations: (1) First, a coordinated response of health authorities, scientific societies, researchers, and patient assoc…	Change in clinical practice Change in policy Individual virtual care	NA	NA	Expert consensus	NA	Yes
2021	M. T. Murphy and U. Latif	Pain During COVID-19: A Comprehensive Review and Guide for the Interventionalist	NA	Review	(1) General risk mitigation : Our suggested guidelines include complying with governmental guidance, making a plan to open incre- mentally, instituting safety measures, implementing a tele-triage and screening process, stratifying patients based on risk, taking procedural precautions, and ensuring adherence to PPE requirements. Specific rec- ommendations for each guideline are summarized in Table…	Individual virtual care Pharmacological treatments Non-pharmacological treatments	NA	NA		NA	Yes
2021	N. Hass-Cohen, R. Bokoch, K. Goodman and K. J. Conover	Art therapy drawing protocols for chronic pain: Quantitative results from a mixed method pilot study	USA	Original study	(1) Participation in the three- and four-drawing protocols resulted in a significant reduction in negative affect, specifically as it is related to anxiety and depression; thus, suggesting the utility of participation in the drawing protocol for clinical applications. Exploratory analyses revealed that the drawing protocol could be equally effective before and during the COVID-19 pandemic for onl…	Non-pharmacological treatments	NA	NA	Original study	NA	Yes
2020	N. Ziade, L. El Kibbi, I. Hmamouchi, N. Abdulateef, H. Halabi, W. Hamdi, et al.	Impact of the COVID-19 pandemic on patients with chronic rheumatic diseases: A study in 15 Arab countries	ArLAR countries	Original study	(1) Telemedicine: Establish a reliable telemedicine platform to maintain the continuity of care for patients with rheumatic diseases (2) Drug persistence: Increase patient awareness about the need to maintain chronic treatment unless advised otherwise by the rheumatologist (3) Drug availability: Increase government awareness about the need to maintain chronic treatment and avoid drug shortage (4)…	Individual virtual care Continuity of care Pharmacological treaments Non-pharmacological treatments Infection control	NA	NA	Expert consensus	NA	Yes
2021	P. B. Rizzoli and L. Grazzi	Adaptation of the management of chronic migraine patients with medication overuse to the suspension of treatment protocols during the COVID-19 pandemic: Lessons from a tertiary headache center in Milan-6-month results	Italy	Original study	(1) Our results, although preliminary and in a restricted group of pa- tients, are encouraging for the application of telemedicine as they indicate good clinical effectiveness combined with high adherence of patients. Thus, this could potentially be the beginning of a new era of patient care alongside the conservation of time and resources for both health systems and patients.	Individual virtual care	NA	NA	Original study	NA	Yes
2020	P. Sagat, P. Bartik, P. Prieto Gonzalez, D. I. Tohanean and D. KnjazP. Sagat, P. Bartik, P. Prieto Gonzalez, D. I. Tohanean and D. Knjaz	Impact of COVID-19Quarantine on Low Back Pain Intensity, Prevalence, and Associated Risk Factors among Adult Citizens Residing in Riyadh (Saudi Arabia): A Cross-Sectional Study	Saudi Arabia	Original study	(1) NOT reccomendations but things to consider and address:The confinement decreed due to the COVID-19 pandemic led to a significant increase in LBP intensity among adults residing in Riyadh. Similarly, the LBP point prevalence increased from 38.8 to 43.8%. The low back was also the most common musculoskeletal pain area. Being aged between 35 and 49 years old, having a BMI equal to or exceeding 3…	Lifestyle	NA	NA	Original study	NA	Yes
2020	R. E. Wells and L. D. Strauss	The Value of Headache-Specific Recommendations During COVID-19	NA	Review	The authors urge insurance companies to: • Re-consider coverage for treatments that, prior to the COVID-19 pandemic, may have been considered “out-of-pocket” or “out-of-network” • Eliminate prior authorizations, step therapy require- ments, and limitations on simultaneous coverage for migraine therapies, as time-sensitive access to treatment is imperative for patients and removal of unnecessary a…	Change in policy	Entire article specific to migraine population	NA	Expert opinion	NA	Yes
2021	R. J. Berwick, K. Herron and H. Kee Tsang	A survey of chronic pain telephone consultations during COVID-19 at an inner-city secondary care center	England	Original study	(1) Although telehealth offers a viable alternative, there are concerns over accessibility, clinical limitations,2 and benefit. (2) When asked directly, 14 of 30 patients reported that they expected the experience to be worse, however, this increased to 20 of 30 following the appointment. Of the 20 patients that reported that the telephone was worse than face-to-face, 13 of 20 attributed this to …	Individual virtual care	It should not be assumed that verbal communication is sufficient to assess complex needs, especially for a low socioeconomic demographic.	NA	Supported by the results of an original research	NA	Yes
2020	R. Nieto, R. Pardo, B. Sora, A. Feliu-Soler and J. V. Luciano	Impact of COVID-19 Lockdown Measures on Spanish People with Chronic Pain: An Online Study Survey	Spain	Original study	(1) Our preliminary results highlight the negative effects of lockdown on patients with chronic pain as well as the need to make available cost-effective and remotely accessible healthcare resources for counteracting them. (2) Particular attention should be given to those with chronic pain problems in emergency healthcare situations; and eHealth probably has the power to maintain care for vulnera…	Social considerations Individual virtual care	NA	NA	Original study	NA	Yes
2020	R. Roongta and A. GhoshR. Roongta and A. Ghosh	Managing rheumatoid arthritis during COVID-19	NA	Review	(1) The use of anti-inflammatory and immunomodulatory therapy in the setting of RA and COVID-19 is a double-edged sword. Early and appropriate use of these drugs has been shown to be beneficial in tackling the cytokine storm, but their use in an advanced stage is controversial. On the other hand, if used too early, these drugs may even promote viral replication by their immunosuppressive effects,…	Pharmacological treatments Infection control	Specific to rheuamtoid arthritis patients	NA	Expert consensus	NA	Yes
2021	S. A. King	Race, Ethnicity, and Chronic Pain	NA	Commentary	(1) Physicians should be aware of biases, including unconscious ones, and the methods for assessing and managing pain, especially among patients who may belong to different racial and ethnic groups than they do. - Black patients were less likely to be prescribed opioids than White patients; however, it is worth noting that Hispanic patients were less likely to receive opioids than non-Hispanic Wh…	Change in clinical practice Social considerations	NA	NA	Expert opinion	NA	Yes
2021	S. Cottom	COVID-19 Resilience in the Third Sector	Scotland	Commentary	(1) Within such remobilisation plans, PAS appreciate that there is a need to alleviate the backlog of referrals for pain ser- vices and after all these years, this is certainly more than ever the perfect opportunity to get self-management integrated better into Primary Care so that people are offered this as an initial first step to helping people manage their pain rather than auto- matically bei…	Change in policy Change in clinical practice	NA	NA	Expert opinion	NA	Yes
2021	S. Maguire and F. O'Shea	Social isolation due to the COVID-19 pandemic has led to worse outcomes in females with inflammatory arthritis	Ireland	Original study	(1) Addressing the issues iden- tified in this analysis will require considerable time, education and energy from clinicians. Recognising those most affected is only the first step in aiding recovery. The WHO has encour- aged healthcare workers to be familiar with resources avail- able to support patients requiring psychosocial support [7]. Encouraging regular exercise [8], increased reliance on …	Social considerations Non-pharmacological treatments	Specific to inflammatory arthritis	NA	Original study	NA	Yes
2020	S. N. El-Tallawy, R. Nalamasu, J. V. Pergolizzi and C. Gharibo	Pain Management During the COVID-19 Pandemic	NA	Review	(1) NSAIDs: Discontinuation of prescribed NSAIDs for chronic pain conditions is not recom- mended at this time. There is no reason to fear it might increase their risk of contract- ing COVID-19 or exacerbate symptoms if previously on treatment Practical tips for the use of NSAIDs during the COVID-19 pandemic: – For patients with COVID-19, newly pre- scribed oral NSAIDs might only be used intermit…	Pharmacological treatments	NA	NA	Supported by the results of an original research	NA	Yes
2020	S. P. Cohen, W. M. Hooten and C. R. Phillips	Pain Management During COVID-19 and Steroids: Striking a Balance	NA	Correspondance	(1) Gill and Breeze conclude their letter by stating that re- ducing the dose of steroids, when possible, is a reason- able strategy, which is a point we wholeheartedly concur with.	Pharmacological treatments	NA	NA	Expert opinion	NA	Yes
2020	S. P. Cohen, Z. B. Baber, A. Buvanendran, B. C. McLean, Y. Chen, W. M. Hooten, et al.	Pain Management Best Practices from Multispecialty Organizations During the COVID-19 Pandemic and Public Health Crises	NA	Special article	(1) My text: the article contains guidelines generally applicable to healthcare workers and tips for preventing the transmission of infectious agents (is this too broad for our study? Should we be more focused in the management of chornic pain patients specifically?) (2) In a public health crisis, it is important for institutions to develop staffing plans that prevent or minimize "unnecessary” ex…	Infection control Indididual virtual care Pharmacological treatments	(1) Although not usually fatal, patients at risk for opioid withdrawal should be scheduled for an in-person visit if possible	NA	Expert consensus	NA	Yes
2021	S. Pakniyat-Jahromi and L. Sher	Pain management and prevention of suicide in the COVID-19 era	NA	Review	(1) Due to the association of pain with suicidal ideation and attempts, comprehensive suicide screening and assessment of patients with chronic pain is a necessity and individuals with elevated suicide risk should be referred to psychia- trists for a more comprehensive assessment and treatment. Education is a key factor, not only for clinicians and health- care personnel, but also for the public …	Non-pharmacological treatments Individual virtual care Future research avenues Health communication/education	NA	NA	Expert consensus	NA	Yes
2020	T. Emerick, B. Alter, S. Jarquin, S. Brancolini, C. Bernstein, K. Luong, et al.	Telemedicine for Chronic Pain in the COVID-19 Era and Beyond	NA	Review	Figure 1. Consensus opinion about the appropriateness of telemedicine for common clinical scenarios encountered in pain management practice: MOST APPROPRIATE USE OF TELEMEDICINE (GREEN): Established patients seen for: - Coordination and referral to physical therapy, occupational therapy, pain psychology - Discussing imaging results - Some non-opioid medication management (see below - Post-procedu…	Individual virtual care	NA	NA	Expert consensus	Although not reccomendations per se, this article contains detailed lists of the numerous benefits and drawbacks of telemedicine	Yes
2021	T. Itaya, M. Torii, M. Hashimoto, K. Tanigawa, Y. Urai, A. Kinoshita, et al.	Prevalence of anxiety and depression in patients with rheumatoid arthritis before and during the COVID-19 pandemic	Japan	Original study	(1) Rheumatology key message: Healthcare professionals must be watchful for men- tal health changes in patients with RA during COVID-19.	Change in clinical practice	NA	NA	Original study	NA	Yes
2020	T. R. Deer, D. Sayed, J. E. Pope, K. V. Chakravarthy, E. Petersen, S. M. Moeschler, et al.	Emergence From the COVID-19 Pandemic and the Care of Chronic Pain: Guidance for the Interventionalist	NA	Speical article	(1) It is imperative that physicians treat chronic pain to minimize the immunosuppressive and decondition- ing consequences of untreated suffering, and poten- tially increase survival in cancer patients.4,5 When our patients, communities, and health care systems are being adversely affected by a viral pandemic, opti- mizing overall well-being of our chronic pain patient populations should be a to…	Individual virtual care Infection control	NA	NA	Expert consensus	NA	Yes
2021	U. Nanda, J. Luo, Q. Wonders and S. Pangarkar	Telerehabilitation for Pain Management	NA	Review	(1) Telerehabitation for pain management can be offered in conjunction with, or in lieu of, in- person interaction. For example, a hybrid model may include an initial in-person consultation with options for virtual and/or in-person follow up visits. (2) Confirm the patient’s location, telephone number, emergency contact, and proximity to others during the initial stages of the visit in case commu…	Individual virtual care	NA	NA	Expert consensus	NA	Yes
2021	V. Aloush, A. Gurfinkel, N. Shachar, J. N. Ablin and O. Elkana	Physical and mental impact of COVID-19 outbreak on fibromyalgia patients	Israel	Original study	(1) Governmental policies aiming at con- taining the pandemic must take into account these specific issues regarding patients dealing with chronic pain. Con- tinuous medical follow-up by telemedi- cine, online platforms for patients sup- port, addressing specific psychological issues to enhance positive coping, strat- egies for continuous supply of medical cannabis, as well as permitted physical …	Continuity of care Pharmacological treatments Individual virtual care Change in policy	NA	NA	Supported by the results of an original research	NA	Yes
2020	V. C. Romao, I. Cordeiro, C. Macieira, F. Oliveira-Ramos, J. C. Romeu, C. M. Rosa, et al.	Rheumatology practice amidst the COVID-19 pandemic: a pragmatic view	NA	Review	(1) It is important to first acknowledge the potential of telemedicine, including telephone and video consultations.66 At least a part of routine follow-up visits may easily be adapted to this form, saving unnecessary patient travel, while still assuring care. To assure this, optimal communication and cooperation between rheu- matologists and family medicine physicians is of para- mount importanc…	Individual virtual care Infection control	NA	NA	Expert opinion	NA	Yes
2021	V. Hruschak, K. M. Flowers, D. R. Azizoddin, R. N. Jamison, R. R. Edwards and K. L. Schreiber	Cross-sectional study of psychosocial and pain-related variables among patients with chronic pain during a time of social distancing imposed by the coronavirus disease 2019 pandemic	USA	Original study	(1) Several demographic, socioeconomic, and psychosocial factors were associated with greater pain severity and interference during social distancing. Multivariable linear regression demonstrated that female sex, nonwhite race, lower education, disability, fibromyalgia, and higher pain catastrophizing were independently associated with greater pain severity, while female sex and pain catastrophiz…	Change in clinical practice	NA	NA	Original study	NA	Yes
2021	W. D. Muskens, S. A. A. Rongen-van Dartel, C. Vogel, A. Huis, E. M. M. Adang and P. L. C. M. van Riel	Telemedicine in the management of rheumatoid arthritis: maintaining disease control with less health-care utilization	Netherlands	Original study	(1) Making use of patient-initiated visits in patients with sta- ble disease activity resulted in an even larger reduction of health-care utilization. Policy-makers should use the momentum telemedicine has gained recently owing to the SARS-CoV-2 pandemic to embed telemedicine firmly into the health-care system, in particular, with the expected cutbacks in mind, required owing to the pan- demic. C…	Social considerations Individual virtual care	Specific to rheumatoid arthritis	NA	Original study	NA	Yes
2020	X.-J. Song, D.-L. Xiong, Z.-Y. Wang, D. Yang, L. Zhou and R.-C. Li	Pain Management During the COVID-19 Pandemic in China: Lessons Learned	NA	Commentary	(1) Among our priorities was the timely identification of patients in our pain clinic who were at high risk of COVID-19 infection in order to provide aid to patients with severe cases of COVID-19, to reduce transmission, and to ensure the proper allocation of limited medical resources. (2) For many of patients with different types of chronic pain, telemedicine support in addition to necessary in-…	Infection control Individual virtual care Continuity of care Health communication	NA	NA	Expert consensus	NA	Yes
2021	Y. Keskin, G. Koz and K. Nas	What Has Changed in the Treatment of Psoriatic Arthritis After COVID-19?	NA	Review	See specific populations column (psoriatic arthritis)	Pharmacological treatments	Table 2. Recommendations for the Management of Patients with PsA during the COVID-19 Pandemic - NSAIDs: They should not be used in patients with severe organ failure and severe respiratory symptoms. - Corticosteroids: They can be used before COVID-19 exposure and during the infection. However, they should be used at the lowest possible dose and should not be discontinued abruptly. - csDMARDs: The…	NA	Expert consensus	NA	Yes
2020	Y. Lu, D. Xie, X. Zhang, S. Dong, H. Zhang, B. Yu, et al.	Management of Intractable Pain in Patients With Implanted Spinal Cord Stimulation Devices During the COVID-19 Pandemic Using a Remote and Wireless Programming System	China	Original study	(1) In summary, we demonstrated that a remote wireless programming system can deliver safe and effective programming operations of implantable SCS (spinal cord stimulation) device, thereby providing palliative care of value to the most vulnerable chronic pain patients during a pandemic. (2) If an increasing number of patients access to the remote programming service, the workflow should be design…	Non-pharmacological treatments	NA	NA	Original study	NA	Yes
2021	Y. Zhang, J. Wang, L. Zhao, J. Xiao and Z. Shi	Online management of rheumatoid arthritis during COVID-19 pandemic	China	Original study	(1) Based on our experience, patients are able to get access to medical services and medications without hospital appointments via online tools. For social healthcare system, online medical services deploy a large number of doctors in a short time, avoid overwhelmed outpatient service and reduce cross-infection by avoiding face-to-face interviews.4 These telehealth services would be effective too…	Individual virtual care	NA	NA	Original study	NA	Yes
2021	Z. Zambelli, A. R. Fidalgo, E. J. Halstead and D. Dimitriou	Acute impact of a national lockdown during the COVID-19 pandemic on wellbeing outcomes among individuals with chronic pain	United Kingdom	Original study	(1) Our research highlights the impor- tance of retained independence on mental health in chronic pain populations. It is foreseen that future lockdowns will cause a social disconnec- tion and a threat of increased loneliness (Karos et al., 2020). Thus, we recommended that con- siderations are made for allowing social ‘bub- bles’ and social cohesion to continue in support for chronic pain communi…	Non-pharmacological treatments Infection control	NA	NA	Expert consensus	NA	Yes
