# Supplementary material for: The Calm after the Storm: A State-of-the-Art Review about Recommendations Put Forward during the COVID-19 Pandemic to Improve Chronic Pain Management
Source: J Clin Med. 2023 Nov 22;12(23):7233. doi: 10.3390/jcm12237233 (PMC10706991; doi:10.3390/jcm12237233)
Supplement: Supplementary file 1 [file jcm-12-07233-s001.zip › File S3 - Recommendation by categories.xlsx]

## Sheet: Summary of Recommendations
SUMMARY OF RECOMMENDATIONS
Change in clinical practice	Change in policy	Continuity of care	Future research avenues	Group virtual care	Health communication/education	Individual virtual care	Infection control	Lifestyle	Non-pharmacological treatments	Pharmacological treatments	Social considerations
Ensuring the availability of pharmacological treatments to chronic pain patients at all times via the establishment of programs in conjunction with local pharmacies (A. Bhatia, M. Kc and L. Gupta)	Need for insurance providers minimize or eliminate copays for migraine medications, as multiple pharmacoeconomic studies have demonstrated that coverage of expensive migraine medications is actually cost-saving, as it decreases disability and reliance on hospital care, and to lift cumbersome restrictions to allow patients greater availability of evidence-based treatment options to reduce the burd…	Need for routine follow-up visits, whether done virtually (telehealth options) or in person. These visits can be performed by any member of the health care team and should be time-limited, focused, and scheduled regularly. These encounters will allow for assessing current symptoms, adherence to medication regimens, and the presence of any red-flag concerns (A. B. Mohabbat, N. M. L. Mohabbat and E…	Need for studies evaluating the long-term impact of the pandemic on pain-related, emotional, and psychological outcomes in chronic pain patients, and determinants implicated in such outcomes (ex: coping skills, self-management) (A. Picchianti Diamanti, M. S. Cattaruzza, R. Di Rosa, F. Del Porto, S. Salemi, M. L. Sorgi, et al.) ; (A. Gonzalez-Martinez, A. Planchuelo-Gomez, A. L. Guerrero, D. Garci…	Need for extensive research to evaluate whether we can support the use of synchronous videoconferencing to deliver pain management programmes, and if so, how to develop, deliver and measure outcomes of such programmes (J. Walumbe, J. Belton and D. Denneny)	Need for education of the general public about the importance of emergency departments, emphasizing the necessity to reduce inappropriate access to maximize the quality of urgent services. (Back Letter)	Given that most patients were satisfied with the telemedicine consultations and intended to continue them even after the pandemic, telemedicine is here to stay. Benefits include high satisfaction, convenience and cost-saving, especially in rural populations. Telemedicine also appears to partially offset medication interruptions (A. Bhatia, M. Kc and L. Gupta) ; (A. Rischin, D. Liew, R. Black, A. …	During the COVID-19 pandemic the precautions to avoid complications must be maximised. To guarantee this, the most experienced clinician in the pain unit should perform the procedure to limit surgical duration (39); and we further propose to avoid general anaesthesia. Although our routine clinical practice includes the use of corticosteroids, considering current recommendations to limit their use…	Need for healthcare providers to provide patients with proper education and guidance on ways to stay physically active at home during the COVID-19 pandemic or future pandemics (C. H. Roux, O. Brocq, F. Gerald, C. Pradier and L. Bailly) ; (J. J. C. S. V. van Zanten, S. A. M. Fenton, S. Brady, G. S. Metsios, J. L. Duda and G. D. Kitas)	Health care professionals should take the opportunity to further reinforce the utility of effective nonpharmacologic treatment options, which should include graded exercise, healthy lifestyle, meditation and meditative movement activities (tai chi and yoga), mindfulness activities, paced diaphragmatic breathing, supportive counseling, cognitive behavioral therapy, biofeedback therapy, sleep hygie…	Ensuring the availability of pharmacological treatments to chronic pain patients at all times via the establishment of programs in conjunction with local pharmacies is a priority Identification and implementation of strategies aimed at ensuring continuity of care provision while mitigating the risk of inadequate analgesic treatment, self-medication with potential risk of adverse events and even t…	Need for increased vigilance, attention and intervention to identify and mitigate the negative impacts of the pandemic on vulnerable populations. (F. S. Rassu, M. McFadden, R. V. Aaron, S. T. Wegener, P. L. Ephraim, E. Lane, et al.) ; (K. Lang-Illievich, G. Rumpold-Seitlinger, I. S. Szilagyi, C. Dorn, M. Sailer, G. A. Schittek, et al.) ; (S. Maguire and F. O'Shea)
Need for an increased participation of psychiatrists and psychologists in dealing with the incoming surge of mental illnesses to the pandemic, or future pandemics (A. Bhatia, M. Kc and L. Gupta)	Need for epidemiological data to be used to inform future healthcare policies that seek to reduce the magnitude of future epidemics and their consequences on chronic pain and other diseases. (D. J. Clauw, W. Hauser, S. P. Cohen and M.-A. Fitzcharles)	Need to prioritize and maintain continuity of care despite the ongoing pandemic or future pandemics, where the maintenance of therapeutic links can namely mitigate distress among chronic pain patients (A. Lacasse, M. G. Page, L. Dassieu, N. Sourial, A. Janelle-Montcalm, M. Dorais, et al.) ; (A.-F. Allaz and M. R. Suter) ; (B. Kleinmann, B. Abberger, K. Kieselbach and T. Wolter)	Need for studies evaluating the long-term impact of the pandemic on chronic pain management and their respective effects on chronic pain-related outcomes and patient satisfaction (A. A. Joyce, A. Conger, Z. L. McCormick, R. W. Kendall, G. Wagner, M. Teramoto, et al.)	Possible for to implementation of group virtual care to benefit patients struggling with loneliness and social isolation, in addition to helping address concerns in overwhelmed clinicians (A. Thompson-Lastad and P. Gardiner)	Need for accurate information about treatments and their effectiveness and the critical role that clinicians play in dispelling myths and inaccuracies during times of rapidly changing information (D. Berkovic, I. N. Ackerman, A. M. Briggs and D. Ayton)	Health care professionals and support groups organizations should implement virtual care options to supplement safe in-person care. Online interventions and knowledge transfer activities could also prioritize informing and empowering people living with CP regarding alternative physical/psychological approaches when the usual ones are not feasible... Harnessing the web could enhance treatment acce…	Reinitiating activity must be carried out gradually, interspersing patients that are seen in-person with others that participate in video calls. However, face-to-face visits must be prioritised for urgent patients with severe intractable chronic pain (D. Abejon, E. M. Monzon, T. Deer, J. M. Hagedorn, R. Araujo, C. Abad, et al.)	Migraine patients could benefit from lifestyle changes associated with intelligent lockdown, such as working from home, scaling down demanding social lives, and freedom to choose how to organise one’s time. (I. E. Verhagen, D. S. van Casteren, S. de Vries Lentsch and G. M. Terwindt)	Given the physical distancing challenges during the pandemic, it should be noted that many of these therapeutic modalities are available digitially (online and app- based offerings). Patients should be made aware of these convenient options, encouraged to participate, and appropriate clinical referrals should be facilitated. (A. B. Mohabbat, N. M. L. Mohabbat and E. C. Wight)	Patients need to be educated about the current evidence regarding NSAID treatment (C. H. Roux, O. Brocq, F. Gerald, C. Pradier and L. Bailly)	Need for culturally adaptable chronic pain management (J. C. Licciardone)
Need to fight COVID-19 or pandemics without losing sight of non-COVID-19 or non pandemic-related diseases (B. D'Onofrio, L. De Stefano, B. L. Palermo, B. Xoxi, A. Manzo, C. Montecucco, et al.)	Need for more specialists in rheumatology and increased rheumatology training (F. Caso, A. Del Puente, N. Girolimetto, M. Tasso, C. Caso, R. Scarpa, et al.)	Need for chronic pain conditions not to be treated as non-urgent conditions and for health-care professionals to feel morally and ethically obliged to offer interventional procedures and operations, and to ensure continued support for chronic pain patients who may require urgent pain consultations, interventions or medication titration and refills, as the deferment of specialist pain clinic consu…	Need for studies evaluating the efficacy of non-pharmacological treatment modalities conducted virtually (L. Grazzi, P. Rizzoli and F. Andrasik)		Need to ensure that the use of social media platforms is beneficial, and does not increase risk due to, for instance, the exposure to poor-quality health information that reinforces disability or propagating unproven and potentially harmful approaches (K. Karos, J. L. McParland, S. Bunzli, H. Devan, A. Hirsh, F. P. Kapos, et al.)	Telemedicine evaluations are a generally accurate means of preprocedural assessment and development of interventional spine procedure plans, and thereby can be employed for this use. (A. M. Crawford, H. M. Lightsey, G. X. Xiong, B. M. Striano, N. Greene, A. J. Schoenfeld, et al.)	Patients over 70 years old, with uncontrolled arterial hypertension, uncontrolled diabetes, severe respiratory disorders, or with clinical history of being admitted into the intensive care unit should be excluded from in-person visits (D. Abejon, E. M. Monzon, T. Deer, J. M. Hagedorn, R. Araujo, C. Abad, et al.)	Need to recognize that having a BMI equal to or exceeding 30, undergoing stress, non-adherence to ergonomic recommendations, prolonged sitting, the insufficient practice of physical activity, and undergoing teleworking or distance learning can be associated to increases in pain during confinement periods (associated with a higher LBP intensity in this study) (P. Sagat, P. Bartik, P. Prieto Gonzal…	In light of increased levels of depression, anxiety, and stress symptoms seen among arthritis patients in reponse to the COVID-19-induced lockdown, strategic, targeted intervention should be designed to reduce mental health problems and disease worsening in this vulnerable population during the COVID-19 pandemic as well as during future pandemics. (A. Picchianti Diamanti, M. S. Cattaruzza, R. Di …	Opioids: Taking into accout that there are patients in chronic opioid therapy, we must continue this therapy during the pandemic using opioids with good safety profiles and low immunosuppressive activity, which could be optimal for patients with high infection risk or oncological treatment. Then, the use of opioids with little immunomodulatory activity, as tramadol and buprenorphine, seems to be …	Need for strategies aimed at the reduction of disparities related to healthcare access, such as improvements in the accessibility of telehealth services (impoverished, rural, digitally-illiterate populations) (K. Karos, J. L. McParland, S. Bunzli, H. Devan, A. Hirsh, F. P. Kapos, et al.) ; (M. George, M. I. Danila, D. Watrous, S. Reddy, J. Alper, F. Xie, et al.) ; (W. D. Muskens, S. A. A. Rongen-…
Need for increased attention to anxiety and self-isolation during pandemics, as well as the mental impacts caused by these pandemics that are manifested at a later time (B. Glintborg, D. V. Jensen, S. Engel, L. Terslev, M. Pfeiffer Jensen, O. Hendricks, et al.) ; (C. Iannuccelli, B. Lucchino, C. Gioia, G. Dolcini, M. Favretti, D. Franculli, et al.) ; (T. Itaya, M. Torii, M. Hashimoto, K. Tanigawa…	Need for increased government funding to telehealth services (K. Karos, J. L. McParland, S. Bunzli, H. Devan, A. Hirsh, F. P. Kapos, et al.)	Need for the identification and implementation of strategies aimed at ensuring continuity of care provision while mitigating the risk of inadequate analgesic treatment, self-medication with potential risk of adverse events and even treatment discontinuation (F. Marinangeli, A. Giarratano and F. Petrini) ; (L. Manchikanti, R. Vanaparthy, S. Atluri, H. Sachdeva, A. D. Kaye and J. A. Hirsch)	Need for safer, more efficacious screening tools for chronic pain and its associated complications, such as suicide (S. Pakniyat-Jahromi and L. Sher)		Possible to use online resources that can disseminate pain education, and online training programs on pain self-management that can be developed for healthcare professionals, those with pain, and their close others (K. Karos, J. L. McParland, S. Bunzli, H. Devan, A. Hirsh, F. P. Kapos, et al.)	Some physiotherapists have proposed virtually-supervised physiotherapy exercises (A.-F. Allaz and M. R. Suter)	Common areas should abide by the following paramaters: Maintain ≥ 2 meters between patients; Arrive at the appointment on time; Limit the number of people using elevators (each trip); Limit the number of seats in the waiting areas; Exhaustive cleaning: cleaning the office between each patient, use hydroalcoholic dispensers, gloves, and surgical masks; Perform the COVID-19 checklist ( fever; cough…	Whenever possible, online self-management programmes that integrate components of exercise, sleep hygiene, pacing and healthy lifestyle should be considered. (H. Shanthanna, N. H. Strand, D. A. Provenzano, C. A. Lobo, S. Eldabe, A. Bhatia, et al.)	Acceptance and commitment therapy, a contextual-behavioral psychotherapy, has proven effective for treating chronic pain. Clinicians may find a telehealth model of ACT useful for targeting pain-related distress and fostering valued living even in the midst of a worldwide pandemic crisis. (A. Rhodes, S. Martin, J. Guarna, K. Vowles and T. Allen)	Corticosteroids: The systemic route has the highest risk of facilitating immunosuppression. Alternatively, interventional techniques carry lower risk as the corticoids are administered locally. The dosage used also influences the immunosuppressive capacity, as the immunosuppressive effect is dose-dependent. This effect can increase the risk of common infections (34) caused by viruses (especially …	Need for an increased awareness, identification, and reduction of conscious and unconscious biases involved in affecting the management of chronic pain patients from vulnerable and/or minority groups (S. A. King) ; (L. Dassieu, M. G. Page, A. Lacasse, M. Laflamme, V. Perron, A. Janelle-Montcalm, et al.)
Need for a reinforcement of non-urgent healthcare services and outpatient assistance in order to redirect chronic pain patients away from overly saturated emergency services in an environment of scarce resources, which can be achieved by means of increased collaboration between teritary pain management services and community healthcare teams. This can include preparing “rescue care” plans, home d…	Need for welfare policies that acknowledge the beneficial outcomes of a general “slowdown” in social productivity injunctions, which could positively affect people living with chronic pain as well as the general population. (L. Dassieu, M. G. Page, A. Lacasse, M. Laflamme, V. Perron, A. Janelle-Montcalm, et al.)	Need for consideration to be given to continuing offering adequate pharmacological and physical/psychological pain treatments (M. G. Page, A. Lacasse, L. Dassieu, M. Hudspith, G. Moor, K. Sutton, et al.)	Need for safer, more efficacious treatments for chronic pain (S. Pakniyat-Jahromi and L. Sher)		Need for clinicians to be aware of and to adress the substantial concerns patients have about COVID-19 or about pathogens responsible for future pandemics in relation to their condition(s) (M. D. George, J. F. Baker, S. Banerjee, H. Busch, D. Curtis, M. I. Danila, et al.)	Treatment options such as health education and psychologically oriented self-management are potentially helpful for managing pain and can be easily delivered using telemedicine services. (B. Ghai, N. Malhotra and S. J. S. Bajwa)	Triage of pain patients may be helpful in terms of differentiating those who may be adequately treated by telemedicine versus in-clinic consultations. triage factors include acuity and severity of pain, whether or not the patient has comorbid psychiatric conditions, occupational consider- ations (such as whether the patient is a first responder), and social situation (such as whether the patient …		Use of mobile applications such as Manage My Pain app, which gave clinicians data about patients’ pain levels and was associated with reduced pain-related anxiety and lower pain catastrophizing scores, may an interesting approach to non-pharmacological treatments during future pandemics (Ahc, Media)	NSAIDs: The WHO, Food and Drug Administration (FDA) and the Ministry of Health in Singapore (MOH) have recommended that there is no need to avoid NSAIDS. Notably, as compared to corticosteroids, NSAIDS have a short duration of action. Hence, if new evidence emerges, the cessation of NSAIDS will rapidly revert the risk level of patients back to baseline. As such, until further clarity is obtained,…
Need for for all healthcare providers in the pain treatment community to partake in the treatment of opioid addiction/dependency during the pandemic or future pandemics by means of avoiding the urge to refer such patients elsewhere, increasing outreach to these patients who are oftentimes mistrutful of the healthcare system, and bolstering the prescirption and belief in medication-assisted treatm…	Need to improve the recognizing of the experience of chronic pain and related physical limitations, through information and advocacy to the public, health care providers, and policymakers, as well as material compensation of pain-related disabilities. (L. Dassieu, M. G. Page, A. Lacasse, M. Laflamme, V. Perron, A. Janelle-Montcalm, et al.)	Need to consider strategies to encourage those with health issues needing management to seek outpatient care, as well as continue to provide telemedicine support (X.-J. Song, D.-L. Xiong, Z.-Y. Wang, D. Yang, L. Zhou and R.-C. Li)	Need to evaluate burnout and retention among health care teams that provide care in group medical visits (A. Thompson-Lastad and P. Gardiner)		Need to ensure that key information regarding serious infectious diseases is as accurate and as transparent as possible with timely updates. Public administration and media should be honest and responsible in order to facilitate public awareness as well as reduce false rumors that can cause widespread panic and unease. (X.-J. Song, D.-L. Xiong, Z.-Y. Wang, D. Yang, L. Zhou and R.-C. Li)	mHealth apps for headache documentation such as Migraine Buddy, Migraine Coach and Migraine Monitor have been shown to be useful in improving communication between patients and physicians. A balance between the amount of data collected by the app for clinical purposes and the patient’s perception of satisfaction must be found. Likewise, physicians should allow for an adjustment period when introd…	**Not a summary** Table 2: Recommendations for best practice management of pain patients (1) “Infection control” in healthcare settings according to Center of Disease Control (CDC) recommendations: triage points with body temperature check, social distancicng, hand hygiene, face mask and gloves during patient care, and cleaning of surfaces in the patient care environment. (2) Triage the risk of C…		Interdisciplinary interventions should be designed in which psychologists and medical care staff work together to minimize the psychological distress of patients with central sensitization pain syndromes (E. R. Serrano-Ibanez, R. Esteve, C. Ramirez-Maestre, G. T. Ruiz-Parraga and A. E. Lopez-Martinez)	The Latin American Federation of Associations for the Study of Pain approves of the repeated filling of prescriptions of controlled substances (opioids and psychotropics) for longer periods than usual, for 60 to 90 days, as is being practiced in several Latin countries, including through systems delivery, to reduce patient visits to the health center as much as possible (E. B. de Moraes, J. B. Sa…
Need to discourage the off-label use of drugs in the treatment of pathofens responsible for pandemics outside of clinical trials, as a means of avoiding drug shortages that ultimately affect chronic pain patients (C. Dejaco, A. Alunno, J. W. Bijlsma, A. Boonen, B. Combe, A. Finckh, et al.)	Need to implement accessible psychosocial interventions tailored to individuals with chronic pain (L. Dassieu, M. G. Page, A. Lacasse, M. Laflamme, V. Perron, A. Janelle-Montcalm, et al.)		Need for extensive research to evaluate whether we can support the use of synchronous videoconferencing to deliver pain management programmes (J. Walumbe, J. Belton and D. Denneny)		Education is a key factor, not only for clinicians and health- care personnel, but also for the public to be aware of the important relation of pain with suicide (S. Pakniyat-Jahromi and L. Sher)	Understanding who struggles to engage and use eHealth provision is crucial to maximise effectiveness, as are concerns about privacy, transparency (eg, therapist-generated vs automated messages), and training needs of staff accustomed to face-to-face working. (C. Eccleston, F. M. Blyth, B. F. Dear, E. A. Fisher, F. J. Keefe, M. E. Lynch, et al.)	Consider reassignment of clinical staff to minimize numbers of people on site and mitigate disease exposure risk. (L. C. Driver)		There is a need to recognize that the impact of the pandemic extends beyond physical well-being and disease activity. Prompt recognition of psychological distress and other effects of prolonged social isolation will help in managing patients going forward.Clinicians managing people with temporomandibular disorders s should consider findings, which indicated that individuals with chronic TMDs were…	With quarantine and social distancing in COVID19 pandemic there was a worsening of opioid use disorders, hence more attention must be placed on the appropriate prescription of these medications. Non-opioid strategies were suggested (e.g., using clonidine) to prevent opioid withdrawal and in last case, for patients at risk of opioid withdrawal, an in-person visit should be scheduled (H. Alonso-Mat…
Need to prioritize strategies that ensure that in-person visits and investigations can be conducted in order to avoid delays in the diagnosis and treatments of patients with rheumatic diseases (C. Dejaco, A. Alunno, J. W. Bijlsma, A. Boonen, B. Combe, A. Finckh, et al.)	Need for welfare and healthcare policies to provide support –including financial and technical resources – to help disadvantaged populations accessing proper virtual care services. (L. Dassieu, M. G. Page, A. Lacasse, M. Laflamme, V. Perron, A. Janelle-Montcalm, et al.)		Telemedicine and other care strategies should be researched more intensively in order to maintain high-quality of care even when face-to-face visits are not feasible. As a matter of fact, the evidence on telemedicine efficacy in chronic pain is lacking according to some published systematic reviews [43,44], including a Cochrane review [45]. The effects of psycho- logical therapies delivered via t…		Patients need to be educated about the current evidence regarding NSAID treatment (C. H. Roux, O. Brocq, F. Gerald, C. Pradier and L. Bailly)	Implementing telehealth and/or evidence-based online interventions will be critical for those who are experiencing acute exacerbation of pain amid the pandemic or future pandemics (C. J. Mun, C. M. Campbell, L. S. McGill and R. V. Aaron)	Preventive measures like practicing cough hygiene, regular hand washing, social distancing, and avoiding public places cannot be overemphasized (R. Roongta and A. GhoshR. Roongta and A. Ghosh)		Focusing on addressing anxiety is important, as is providing enhanced support for self- management (including in relation to pain) in the absence of normal health services being available, and being aware that all patients regardless of circumstances can be affected. (G. J. Macfarlane, R. J. Hollick, L. Morton, M. Heddle, E.-M. Bachmair, R. S. Anderson, et al.)	Diluting drugs with normal saline (NS) solution are better than distilled water for the pain injection because of the safety and analgesic efficacy of NS solution. Dextrose does not have a detrimental effect on the immune system and does not exacerbate the viral disease. It is a safe drug with no effect on the patient’s respiration, hemodynamics, and movement. Using dextrose alone or combined wit…
Need for triage systems based on an acuity metric is needed for the appropriate care of patients based on their clinical need, safety, and status of local healthcare facilities, which can alleviate the burden of decision-making from individual pain physicians (C. Gharibo, A. Sharma, A. Soin, S. Shah, S. Diwan, R. Buenaventura, et al.) ; (L. M. House, K. N. Tabari, T. N. Rieder and Z. L. McCormick)	Need for insurance companies to reconsider coverage for treatments that, prior to the COVID-19 pandemic, may have been considered “out-of-pocket” or “out-of-network” (R. E. Wells and L. D. Strauss)		Need to adress the lack if studies that assess telehealth for potential harm (G. Lo Bianco, A. Papa, M. E. Schatman, A. Tinnirello, G. Terranova, M. L. G. Leoni, et al.)			Psychiatry and allied health teams can also make use of these platforms to conduct cognitive behavioural therapy sessions and exercise sessions for chronic pain patients respectively. Challenges in video consultations include poor access to and unfamiliarity with the technology especially in the elderly and less educated. Hence, there is a need for careful patient selection. (D. X. Chan, X. F. Li…	In a public health crisis, it is important for institutions to develop staffing plans that prevent or minimize "unnecessary” exposure of hospital staff to patients, and to themselves. In scenarios characterized by widespread community transmission, it is essential to minimize interactions between clinic staff and the public; identifying staff deemed non-essential to the direct care of the patient…		Neurostimulators/ITPs: The use of telemedicine for most neurostimulation device troubleshooting was highly recommended, when possible, to solve device malfunction, modify stimulation patterns and manage technical problems or hardware malfunctions. In cases of loss of neurostimulator function due to lead migration, lead fracture and IPG malfunction, the International Neuromodulation Society (INS) …	Intrathecal drug delivery systems: • Avoid insertion of any new intrathecal pump (ITP) except for highly selected cancer pain cases where the benefit is considered to outweigh the risk. Consider proceeding straight to an implant, without a trial, for appropriate candidates. • In COVID-19 suspected or symptomatic patients, consider the possibility of delaying the refill if the low reservoir alarm …
Need for healthcare providers to further observe, diagnose, and address painful symptoms during the COVID-19 pandemic or future pandemics, given that patients are more likely to develop pain or discomfort and anxiety/depression, while worrying about being infected with SARS-CoV-2 and developing severe symptoms of COVID19 (H. Alonso-Matielo, V. R. da Silva Oliveira, V. T. de Oliveira and C. S. Dal…	Need for funding to be made available to the third sector in order to effectively plan, deliver services and report on outcomes (S. Cottom)		Further research is needed to focus on the signs and symptoms that could be identified remotely that should trigger an urgent consultation with emergency symptoms in pain patients such as those with neurological spine or cancer pathology. (J. Perez, K. Niburski, M. Stoopler and P. Ingelmo)			Like in all clinical disciplines, pain management assessment necessitates a detailed clinical examination to rule out any evolving diagnoses which will affect management strategies. At present, telemedicine is limited only to follow-up patients with stable pain conditions. New case consults, patients on opioid medications and patients with worsening pain conditions not responsive to treatment reg…	**Not a summary** For pain management, factors that should be taken into consideration when deciding whether to see a patient in person, change the appointment to telemedicine, postpone the visit, and perform a procedure include (tables 1 and 2; figure 1): - Acuity - Co-morbid psychiatric (e.g. severe pain-related depression) and social (e.g. single mother of young children with limited resources…		Biopsychosocial management of pain: Telemedicine platforms are available to engage in multidisciplinary interactions. (H. Shanthanna, N. H. Strand, D. A. Provenzano, C. A. Lobo, S. Eldabe, A. Bhatia, et al.)	It is essential to formulate appropriate principles to provide appropriate opioid therapy and control the opioid epidemic without curbing access to therapeutic opioids and treatment of substance use disorders. (L. Manchikanti, R. Vanaparthy, S. Atluri, H. Sachdeva, A. D. Kaye and J. A. Hirsch)
Need to cuztimize the healthcare system for different chronic pain conditions (M. Consonni, A. Telesca, L. Grazzi, D. Cazzato and G. Lauria)	We recommend that the Canadian Pain Task Force advise Health Canada that a coordinated approach to the management of chronic pain in times of crisis be included as a vital component of a comprehensive Canadian pain strategy. (M. E. Lynch, O. D. Williamson and J. C. Banfield)		The field of pain medicine needs further research in pharmacologic studies, especially on pharmacogenetics, including large-scale prospective studies that have a greater focus on pain pathways. (H. Gharaei and S. Diwan)			Telemedicine perfectly fits for stable, long-standing conditions, and it can be useful for intermediate follow-up visits. Telemedicine should be considered for preprocedure consultation, preauthorization, postprocedural consultation, patient education, and procedural follow-up. (E. Bozzalla Cassione, G. Zanframundo, A. Biglia, V. Codullo, C. Montecucco and L. Cavagna) ; (M. T. Murphy and U. Latif…	**Not a summary** Table 2. Step-Wise Response of Interventional Pain Practices in Case of Future Pandemics 1. Align practice and community actions with the magnitude and phase of the pandemic, in accordance with WHO guidelines: need for rapid containment in affected areas; readiness for response in nonaffected ones.40 2. Form a standard safety check process for screening patients who may require …		Multidisciplinary therapies could be helpful in overcoming increased opioids needs and/or procedures during the pandemic. (H. Shanthanna, N. H. Strand, D. A. Provenzano, C. A. Lobo, S. Eldabe, A. Bhatia, et al.)	Need to increase patient awareness about the need to maintain chronic treatment unless advised otherwise by the rheumatologist (N. Ziade, L. El Kibbi, I. Hmamouchi, N. Abdulateef, H. Halabi, W. Hamdi, et al.)
Need to identify and reach out to patients who have missed visits and may be at risk of stopping their medications (M. D. George, J. F. Baker, S. Banerjee, H. Busch, D. Curtis, M. I. Danila, et al.)	Need for a coordinated response of health authorities, scientific societies, researchers, and patient associations to define a future road map and changes in health care delivery to chronic pain patients. (M. T. Carrillo-de-la-Pena, A. Gonzalez-Villar and Y. Trinanes)					To maximize eHealth effectiveness, there is the need of training not only the patients and also the practitioners accustomed to a face-to-face relationship and the need of a rapid integration of remotely supported pain management services. (F. Puntillo, M. Giglio, N. Brienza, O. Viswanath, I. Urits, A. D. Kaye, et al.)	Reinforcing patient and HCW education in fundamental preventive gestures, such as frequent hand washing, social distancing and symptom monitoring will aid reducing transmission of this and other infectious diseases (V. C. Romao, I. Cordeiro, C. Macieira, F. Oliveira-Ramos, J. C. Romeu, C. M. Rosa, et al.)		For neurostimulators, avoid any new trials or implants, and use telemedicine as much as possible to resolve patient concerns. An audiovisual interview makes it easier to evaluate or troubleshoot most issues (H. Shanthanna, N. H. Strand, D. A. Provenzano, C. A. Lobo, S. Eldabe, A. Bhatia, et al.)	DMARDs in Rheumatoid Arthritis: In general, a non-infected patient can be safely continued on ongoing therapy to keep the disease under control without significant increase in risk of acquiring the infection. In case of a disease flare, DMARDs and even biologics may be initi- ated when indicated. The decision to continue DMARDs or immunosuppressive agents including biologics and small molecules i…
Need to alleviate the backlog of referrals for pain services, which presents a perfect opportunity to get self-management better integrated into primary care so that people are offered this as an initial first step to helping people manage their pain rather than automatically being referred to secondary care and enduring waiting lists. (S. Cottom)	Increase government awareness about the need to maintain chronic treatment and avoid drug shortage (N. Ziade, L. El Kibbi, I. Hmamouchi, N. Abdulateef, H. Halabi, W. Hamdi, et al.)					These data supporting telemedicine’s efficacy include those for patients suffering from chronic diseases or requiring post-procedural follow-up. Telemedicine can prove useful in determining: which pts are emergent, rather than urgent or elective; for monitoring patients for opioid withdrawal; checking for an elevated heart or pulse rate, for example (classic signs of opioid withdrawal). However, …	According to the WHO, quarantine and personal protection are two of the best ways to limit the spread of infectious respiratory diseases (7). (X.-J. Song, D.-L. Xiong, Z.-Y. Wang, D. Yang, L. Zhou and R.-C. Li)		A telerehabilitation program intervention based on aerobic exercise could be an effective strategy in fibromyalgia patients, in the exceptional situation caused by the COVID-19 pandemic, as it could improve FM symptoms in a safe way, without adverse events, and with a high adherence level. (I. Hernando-Garijo, L. Ceballos-Laita, M. T. Mingo-Gomez, R. Medrano-de-la-Fuente, E. Estebanez-de-Miguel, …
Need for individual differences among patients with chronic pain should to be considered in the planning, development, and prioritization of interventions to improve pain care and to prevent worsening of symptoms during the COVID-19 pandemic or future pandemics (V. Hruschak, K. M. Flowers, D. R. Azizoddin, R. N. Jamison, R. R. Edwards and K. L. Schreiber)	It is urgent that policymakers take action to prevent the pandemic’s detrimental effects on the mental health of people living with chronic pain, especially the most socially and economically vulnerable. Implementing accessible psychosocial interventions tailored to this vulnerable population appears essential. (L. Dassieu, M. G. Page, A. Lacasse, M. Laflamme, V. Perron, A. Janelle-Montcalm, et a…					Headache e-diaries are a very useful telemedicine tool that can be used in clinical practice as well as for ad-hoc research. (I. E. Verhagen, D. S. van Casteren, S. de Vries Lentsch and G. M. Terwindt)	Interventional procedures including procedures requir- ing general anesthesia and thus intubation and extubation, sphenopalatine ganglion blocks, and intrao- ral injections should be considered high-risk due to potential for exposure.42,43 These procedures should be limited in COVID-19-positive individuals, and special consideration should be given to requiring previsit COVID-19 testing if a pati…		Given its relative ease, rapidity, and low cost of deployment, its low risk of adverse events, and its treatment effect sizes generally comparable to nonsteroidal anti-inflammatory drugs, it appears that eHealth interventions for health-related quality of life may be useful for patients with chronic pain during the COVID-19 pandemic or future pandemics (J. C. Licciardone and V. Pandya)
Need to adopt a biopsychosocial approach to prevent undermining the care of patients with chronic pain.14,19 As indicated in one study, the emotional impact of the pandemic and its effects on pain support the need for psychological monitoring of chronic pain patients during periods of health crisis.4 This should lead to the adoption of a biopsychosocial approach and the inclusion of multidiscipli…						In an ideal setting, the first consultation with the pain clinic should be conducted in-person, and the possibility of subsequent follow-up visits being performed remotely should be discussed and consented to in writing. (J. Perez, K. Niburski, M. Stoopler and P. Ingelmo)	Based on experience in China (Song et al., 2020), it is recocommended that patients with chronic pain who need healthcare un- dergo strict control and be classified into levels of care based on pain intensity. The first level includes patients with mild to mod- erate pain, who have relatively clear etiopathogenesis with few comorbidities and are in good condition. This group was typically prescri…		Psychological distress among patients with migraine should not be overlooked, and must be properly managed. (J. Y. Al-Hashel and I. I. Ismail)
						For telemedicine to become a routine part of the specialty of pain medicine, changes are needed at various levels such as administrative, structural, financial, and clinical. There are also repercussions at the academic and research levels to consider. Administrative changes will involve updating patients’ profiles to allow faster and seamless communication by e-mail or telephone. E-mail should b…			Interventional pain management procedures should be performed only if delaying the procedure is likely to cause harm to the patient (L.C. Driver)
						Patients should wear comfortable clothes and shoes that can easily be removed and allow for adequate movement. Undressing in front of a camera can be challenging and embarrassing for some patients. Clinicians must reassure them that the video call cannot be recorded with government-provided software and remind patients to keep it private by closing their window curtains. Patients should be at a w…			Home-based virtual reality may expand access to effective and on-demand nonpharmacologic treatment for chronic low back pain. (L. M. Garcia, B. J. Birckhead, P. Krishnamurthy, J. Sackman, I. G. Mackey, R. G. Louis, et al.)
						Not all care interventions can be achieved through telehealth. For example, due to their nature, para-medical interventions such as physiotherapy and massage therapy require in-person appointments and physical proximity between client and practitioner. Our findings suggest that allowing these practitioners to remain operational, even during a pandemic, could be beneficial to people living with ch…			A Nurse Practitioner delivered pain coping skills training (PCST) program via telehealth technology could provide community-dwelling adults with a program that improves pain self-efficacy, enhancing self-reported PEG (general activity) measures, and meets the social distancing requirements that impacted all patients during the COVID-19 pandemic. (M. O'Brien)
						We should continue regular follow-up and remain available for patients via telemedicine, minimizing face-to-face clinic visits to mitigate disease transmission risks (L. C. Driver)			Art therapy drawing protocols can be of utility as participation in the three- and four-drawing protocols resulted in a significant reduction in negative affect, specifically as it is related to anxiety and depression. Exploratory analyses revealed that the drawing protocol could be equally effective before and during the COVID-19 pandemic for online and in-person participation (N. Hass-Cohen, R.…
						It is clear that a telemedicine approach could be improved upon by the use of video calls, allowing for the ability to see a patient’s joints, for example (M. Chevallard, L. Belloli, N. Ughi, A. Adinolfi, C. Casu, M. Di Cicco, et al.)			Encouraging regular exercise [8], increased reliance on digital communication [9] and social integration [10] are strategies proposed to decreased psychological distress under current restrictions. (S. Maguire and F. O'Shea)
						The best candidates for telemedicine are likely to be those with an established diagnosis and stable disease, and who can undergo a screening visit prior to in-person follow-up. On the other hand, it may not be the most appropriate option for patients with a disease flare, or when the complexity of their disease makes follow-up dif- ficult to carry out remotely (M. Chevallard, L. Belloli, N. Ughi…			A remote wireless programming system can deliver safe and effective programming operations of implantable SCS (spinal cord stimulation) device, thereby providing palliative care of value to the most vulnerable chronic pain patients during a pandemic. If an increasing number of patients access to the remote programming service, the workflow should be designed to minimize the healthcare provider’s …
						Telehealth care pathways can be used to identify the most appropriate patients to receive telehealth instead of in-office care, identifying which diagnoses and visit reasons are most suitable for telehealth care, which patients are most comfortable and satisfied with telehealth, and screening for access to technology needed to deliver telehealth (M. George, M. I. Danila, D. Watrous, S. Reddy, J. …			It is foreseen that future lockdowns will cause a social disconnec- tion and a threat of increased loneliness (Karos et al., 2020). Thus, we recommended that con- siderations are made for allowing social ‘bub- bles’ and social cohesion to continue in support for chronic pain communities during future public health restrictions. (Z. Zambelli, A. R. Fidalgo, E. J. Halstead and D. Dimitriou)
						New provider and patient education may be needed, teaching how to conduct a rheumatology examination over a live video feed and how to best instruct and assist patients in conducting their own standardized self-examination (e.g., a patient joint count for those with RA) (M. George, M. I. Danila, D. Watrous, S. Reddy, J. Alper, F. Xie, et al.)			There is evidence that closure of non-urgent health services has impacted waitlists as they begin to reopen (Karos et al., 2020). We therefore recommend that services which begin to triage backlogs of cases based on clinical need that ensure referral pathways to psychological and mental health services are in place. There is evidence that mental health has suffered as a result of halted health an…
						Collecting disease-specific and disease-agnostic electronic patient-reported outcomes using a digital platform via a smartphone app and/or passive monitoring (e.g., health tracker device such as a Fitbit or Apple watch) may also be useful com- plements to delivering high-quality remote patient care (12,27). (M. George, M. I. Danila, D. Watrous, S. Reddy, J. Alper, F. Xie, et al.)
						Interventions to improve access to and/or assistance in using telehealth technology is particularly important for vulnera- ble populations. Additionally, incorporating patient preferences for telehealth versus office visits and providing alternatives for patients who are uncomfortable with standard telehealth visits will be important. Identifying barriers to effective telehealth use and strategie…
						Practitioners at every level should perform suicide risk assessment during pain evaluation and triage, either in person, or by telemedicine. (S. Pakniyat-Jahromi and L. Sher)
						**NOT A SUMMARY** Figure 1. Consensus opinion about the appropriateness of telemedicine for common clinical scenarios encountered in pain management practice: MOST APPROPRIATE USE OF TELEMEDICINE (GREEN): Established patients seen for: - Coordination and referral to physical therapy, occupational therapy, pain psychology - Discussing imaging results - Some non-opioid medication management (see be…
						**NOT A SUMMARY** TELEBEHAVIOURAL HEALTH IN TELEMEDICINE: Most Appropriate Use (GREEN): Diagnosis and treatment • Mental health problems, including depression, anxiety, post-traumatic stress disorder, and substance use disor- ders, tend to commonly co-occur with chronic pain [16]. As patients receiving behavioral health care in pain medi- cine largely experience moderately severe mental health pr…
						Confirm the patient’s location, telephone number, emergency contact, and proximity to others during the initial stages of the visit in case communication becomes compromised or emergency medical services need to be rendered. (U. Nanda, J. Luo, Q. Wonders and S. Pangarkar)
						If the patient lacks access to a secure environment, options should be provided to them to ensure their comfort, privacy, and safety. (U. Nanda, J. Luo, Q. Wonders and S. Pangarkar)
						Avoid clothing with stripes or patterns because they can cause video distortion. (U. Nanda, J. Luo, Q. Wonders and S. Pangarkar)
						When available, a designated individual may accompany the patient to assist with camera operation during the physical examination. (U. Nanda, J. Luo, Q. Wonders and S. Pangarkar)
						The combination of self-management and telemedicine has the potential to replace labour-intensive outpatient clinic visits. (W. D. Muskens, S. A. A. Rongen-van Dartel, C. Vogel, A. Huis, E. M. M. Adang and P. L. C. M. van Riel)
						health-care professionals need to remain vigilant to ensure that those currently unable to participate in telemedicine receive the care they need. (W. D. Muskens, S. A. A. Rongen-van Dartel, C. Vogel, A. Huis, E. M. M. Adang and P. L. C. M. van Riel)
						Pain specialists should also be ambitious and understand that telehealth can involve much more than phone consultations. It is important to expand the formats, using specific platforms that are already available (such as electronic medical records and home telecare platforms), and to extend the application of these tools to diverse aspects of health care (ie, for daily monitoring of patients, for…
						The health professional, together with the patient, must establish virtual service hours, finding a quiet location with the fewest possible interruptions. Contact should occur regularly, with dates previously agreed with the patient. If possible, prioritize video calls so that there is eye contact. During the service, goals can be established to determine the objective to be met for the next meet…
						The argument in favor of trialing mobile health psychological treatments may be even more compelling during these times of pandemic-related personal and social stress. ... Nevertheless, given their very low risks, the absence of suitable alternatives, and the non- pain-related benefits that may be afforded by exercise and psychological therapies in times of crisis, it is recommended that teleheal…
						A broad array of online and mobile-based platforms should be leveraged to accelerate dissemination of mental health services to the vast numbers of people impacted by the COVID-19 pandemic including health care workers . These may include telehealth cognitive behavioral therapy, online stress reduction and coping skills training, and audio or audiovisual group therapy sessions (S. P. Cohen, Z. B.…
